# Supplementary material for: Automated composition of Galician Xota—tuning RNN-based composers for specific musical styles using deep Q-learning
Source: PeerJ Comput Sci. 2023 May 15;9:e1356. doi: 10.7717/peerj-cs.1356 (PMC10280473; doi:10.7717/peerj-cs.1356)
Supplement: Supplemental Information 1 — The code we used for our experiments and a guide on how to reproduce our results and visualizations. [file peerj-cs-09-1356-s001.zip]

Archive with 68 entries (58 files):
- GalicianXotaComposer-master/
- GalicianXotaComposer-master/Checkpoints/
- GalicianXotaComposer-master/Checkpoints/unpack_bundle.py
- GalicianXotaComposer-master/Checkpoints/convert_to_melody_rnn.py
- GalicianXotaComposer-master/Checkpoints/save_rl_tuner_checkpoint.sh
- GalicianXotaComposer-master/Checkpoints/RNN_Checkpoints/
- GalicianXotaComposer-master/Checkpoints/RNN_Checkpoints/readme.txt
- GalicianXotaComposer-master/Checkpoints/convert_to_rl_tuner.py
- GalicianXotaComposer-master/Checkpoints/save_rl_tuner_checkpoint.py
- GalicianXotaComposer-master/Heatmaps/
- GalicianXotaComposer-master/Heatmaps/diff_heat.png
- GalicianXotaComposer-master/Heatmaps/pre_rl_heat.png
- GalicianXotaComposer-master/Heatmaps/pre_rl_corrplot.R
- GalicianXotaComposer-master/Heatmaps/heat_map_maker.py
- GalicianXotaComposer-master/Heatmaps/diff_corrplot.R
- GalicianXotaComposer-master/Heatmaps/post_rl_corrplot.R
- GalicianXotaComposer-master/Heatmaps/post_rl_heat.png
- GalicianXotaComposer-master/README.md
- GalicianXotaComposer-master/Results/
- GalicianXotaComposer-master/Results/readme.txt
- GalicianXotaComposer-master/melody_rnn/
- GalicianXotaComposer-master/melody_rnn/__init__.py
- GalicianXotaComposer-master/melody_rnn/melody_rnn_config_flags.py
- GalicianXotaComposer-master/melody_rnn/melody_rnn_create_dataset.pyc
- GalicianXotaComposer-master/melody_rnn/melody_rnn_generate.py
- GalicianXotaComposer-master/melody_rnn/melody_rnn_model.pyc
- GalicianXotaComposer-master/melody_rnn/melody_rnn_sequence_generator.pyc
- GalicianXotaComposer-master/melody_rnn/melody_rnn_sequence_generator.py
- GalicianXotaComposer-master/melody_rnn/melody_rnn_config_flags.pyc
- GalicianXotaComposer-master/melody_rnn/__init__.pyc
- GalicianXotaComposer-master/melody_rnn/melody_rnn_model.py
- GalicianXotaComposer-master/melody_rnn/melody_rnn_create_dataset.py
- GalicianXotaComposer-master/melody_rnn/melody_rnn_train.py
- GalicianXotaComposer-master/melody_rnn/melody_rnn_train.pyc
- GalicianXotaComposer-master/melody_rnn/melody_rnn_generate.pyc
- GalicianXotaComposer-master/GUIDE.txt
- GalicianXotaComposer-master/Dataset/
- GalicianXotaComposer-master/Dataset/readme.txt
- GalicianXotaComposer-master/Scripts/
- GalicianXotaComposer-master/Scripts/magenta+galician-rnn_train.sh
- GalicianXotaComposer-master/Scripts/rl_tuner_train_1.sh
- GalicianXotaComposer-master/Scripts/note_prob_comparison.sh
- GalicianXotaComposer-master/Scripts/galician-rnn_eval.sh
- GalicianXotaComposer-master/Scripts/galician-rnn_train.sh
- GalicianXotaComposer-master/Scripts/magenta+galician-rnn_eval.sh
- GalicianXotaComposer-master/Scripts/rl_tuner_train_2.sh
- GalicianXotaComposer-master/rl_tuner/
- GalicianXotaComposer-master/rl_tuner/rl_tuner.pyc
- GalicianXotaComposer-master/rl_tuner/rl_tuner_eval_metrics.pyc
- GalicianXotaComposer-master/rl_tuner/rl_tuner.py
- GalicianXotaComposer-master/rl_tuner/rl_tuner_eval_metrics.py
- GalicianXotaComposer-master/rl_tuner/note_rnn_loader.pyc
- GalicianXotaComposer-master/rl_tuner/rl_tuner_ops.py
- GalicianXotaComposer-master/rl_tuner/rl_tuner_ops.pyc
- GalicianXotaComposer-master/rl_tuner/__init__.py
- GalicianXotaComposer-master/rl_tuner/__init__.pyc
- GalicianXotaComposer-master/rl_tuner/note_rnn_loader.py
- GalicianXotaComposer-master/rl_tuner/rl_tuner_train.py
- GalicianXotaComposer-master/rl_tuner/rl_tuner_train.pyc
- GalicianXotaComposer-master/midi_piece/
- GalicianXotaComposer-master/midi_piece/B1.mid
- GalicianXotaComposer-master/midi_piece/B2.mid
- GalicianXotaComposer-master/midi_piece/full_piece.mp3
- GalicianXotaComposer-master/midi_piece/A3.mid
- GalicianXotaComposer-master/midi_piece/A1.mid
- GalicianXotaComposer-master/midi_piece/A4.mid
- GalicianXotaComposer-master/midi_piece/A2.mid
- GalicianXotaComposer-master/requirements.txt
