# Supplementary material for: Automated composition of Galician Xota—tuning RNN-based composers for specific musical styles using deep Q-learning
Source: PeerJ Comput Sci. 2023 May 15;9:e1356. doi: 10.7717/peerj-cs.1356 (PMC10280473; doi:10.7717/peerj-cs.1356)
Supplement: Supplemental Information 1 — The code we used for our experiments and a guide on how to reproduce our results and visualizations. [file peerj-cs-09-1356-s001.zip › GalicianXotaComposer-master/Checkpoints/convert_to_rl_tuner.py]

OLD_CHECKPOINT_FILE = "./mag_checkpoint/pre-trained.ckpt"
NEW_CHECKPOINT_FILE = "./rl_tuner_checkpoint/pre-trained.ckpt"

import tensorflow as tf
vars_to_rename = {
    "RNN/MultiRNNCell/Cell1/BasicLSTMCell/Linear/Matrix": "rnn/multi_rnn_cell/cell_1/basic_lstm_cell/kernel",
    "RNN/MultiRNNCell/Cell1/BasicLSTMCell/Linear/Bias": "rnn/multi_rnn_cell/cell_1/basic_lstm_cell/bias",
    "RNN/MultiRNNCell/Cell0/BasicLSTMCell/Linear/Matrix":"rnn/multi_rnn_cell/cell_0/basic_lstm_cell/kernel",
    "RNN/MultiRNNCell/Cell0/BasicLSTMCell/Linear/Bias":"rnn/multi_rnn_cell/cell_0/basic_lstm_cell/bias"
}
new_checkpoint_vars = {}
reader = tf.train.NewCheckpointReader(OLD_CHECKPOINT_FILE)
for old_name in reader.get_variable_to_shape_map():
  print("old name")
  if old_name in vars_to_rename:
    new_name = vars_to_rename[old_name]
  else:
    new_name = old_name
  new_checkpoint_vars[new_name] = tf.Variable(reader.get_tensor(old_name))

init = tf.global_variables_initializer()
saver = tf.train.Saver(new_checkpoint_vars)

with tf.Session() as sess:
  sess.run(init)
  saver.save(sess, NEW_CHECKPOINT_FILE)
  saver = tf.train.import_meta_graph(NEW_CHECKPOINT_FILE+".meta")
