# Supplementary material for: Automated composition of Galician Xota—tuning RNN-based composers for specific musical styles using deep Q-learning
Source: PeerJ Comput Sci. 2023 May 15;9:e1356. doi: 10.7717/peerj-cs.1356 (PMC10280473; doi:10.7717/peerj-cs.1356)
Supplement: Supplemental Information 1 — The code we used for our experiments and a guide on how to reproduce our results and visualizations. [file peerj-cs-09-1356-s001.zip › GalicianXotaComposer-master/Heatmaps/pre_rl_corrplot.R]

library(corrplot)
mydata = read.csv("pre_rl_heat.csv")
setEPS()
postscript("pre_rl_heat.eps",width=18,height=4)
#jpeg("pre_rl_heat.jpg",width=5000,height=5000)
corrplot(as.matrix(mydata), is.corr = FALSE, method = "circle",addCoef.col = "black",number.cex= 20/ncol(mydata),tl.cex=1.5,cl.cex=1.5,cl.lim = c(0, 100),col=colorRampPalette(c("#8200a3","white","#0072ff"))(200))
mtext("Rules",cex=2)
mtext("Training\nconfigurations",side=2,cex=2,adj=0.25)
mtext("Score (%)",adj=0.97,cex=2,line=-2)
dev.off()
