# Supplementary material for: Automated composition of Galician Xota—tuning RNN-based composers for specific musical styles using deep Q-learning
Source: PeerJ Comput Sci. 2023 May 15;9:e1356. doi: 10.7717/peerj-cs.1356 (PMC10280473; doi:10.7717/peerj-cs.1356)
Supplement: Supplemental Information 1 — The code we used for our experiments and a guide on how to reproduce our results and visualizations. [file peerj-cs-09-1356-s001.zip › GalicianXotaComposer-master/Results/readme.txt]

Results included in a separate .zip archive due to space constraints in the submission process.
