# Supplementary material for: Automated composition of Galician Xota—tuning RNN-based composers for specific musical styles using deep Q-learning
Source: PeerJ Comput Sci. 2023 May 15;9:e1356. doi: 10.7717/peerj-cs.1356 (PMC10280473; doi:10.7717/peerj-cs.1356)
Supplement: Supplemental Information 1 — The code we used for our experiments and a guide on how to reproduce our results and visualizations. [file peerj-cs-09-1356-s001.zip › GalicianXotaComposer-master/melody_rnn/melody_rnn_train.py]

# Copyright 2016 Google Inc. All Rights Reserved.
#
# Licensed under the Apache License, Version 2.0 (the "License");
# you may not use this file except in compliance with the License.
# You may obtain a copy of the License at
#
#    http://www.apache.org/licenses/LICENSE-2.0
#
# Unless required by applicable law or agreed to in writing, software
# distributed under the License is distributed on an "AS IS" BASIS,
# WITHOUT WARRANTIES OR CONDITIONS OF ANY KIND, either express or implied.
# See the License for the specific language governing permissions and
# limitations under the License.
"""Train and evaluate a melody RNN model."""

import os

# internal imports
import tensorflow as tf

import magenta
from magenta.models.melody_rnn import melody_rnn_config_flags
from magenta.models.shared import events_rnn_graph
from magenta.models.shared import events_rnn_train

FLAGS = tf.app.flags.FLAGS
tf.app.flags.DEFINE_string('run_dir', '/tmp/melody_rnn/logdir/run1',
                           'Path to the directory where checkpoints and '
                           'summary events will be saved during training and '
                           'evaluation. Separate subdirectories for training '
                           'events and eval events will be created within '
                           '`run_dir`. Multiple runs can be stored within the '
                           'parent directory of `run_dir`. Point TensorBoard '
                           'to the parent directory of `run_dir` to see all '
                           'your runs.')
tf.app.flags.DEFINE_string('sequence_example_file', '',
                           'Path to TFRecord file containing '
                           'tf.SequenceExample records for training or '
                           'evaluation. A filepattern may also be provided, '
                           'which will be expanded to all matching files.')
tf.app.flags.DEFINE_integer('num_training_steps', 0,
                            'The the number of global training steps your '
                            'model should take before exiting training. '
                            'Leave as 0 to run until terminated manually.')
tf.app.flags.DEFINE_integer('num_eval_examples', 0,
                            'The number of evaluation examples your model '
                            'should process for each evaluation step.'
                            'Leave as 0 to use the entire evaluation set.')
tf.app.flags.DEFINE_integer('summary_frequency', 10,
                            'A summary statement will be logged every '
                            '`summary_frequency` steps during training or '
                            'every `summary_frequency` seconds during '
                            'evaluation.')
tf.app.flags.DEFINE_integer('num_checkpoints', 10,
                            'The number of most recent checkpoints to keep in '
                            'the training directory. Keeps all if 0.')
tf.app.flags.DEFINE_boolean('eval', False,
                            'If True, this process only evaluates the model '
                            'and does not update weights.')
tf.app.flags.DEFINE_string('log', 'INFO',
                           'The threshold for what messages will be logged '
                           'DEBUG, INFO, WARN, ERROR, or FATAL.')

def main(unused_argv):
  tf.logging.set_verbosity(FLAGS.log)

  if not FLAGS.run_dir:
    tf.logging.fatal('--run_dir required')
    return
  if not FLAGS.sequence_example_file:
    tf.logging.fatal('--sequence_example_file required')
    return

  sequence_example_file_paths = tf.gfile.Glob(
      os.path.expanduser(FLAGS.sequence_example_file))
  run_dir = os.path.expanduser(FLAGS.run_dir)

  config = melody_rnn_config_flags.config_from_flags()

  mode = 'eval' if FLAGS.eval else 'train'
  build_graph_fn = events_rnn_graph.get_build_graph_fn(
      mode, config, sequence_example_file_paths)

  train_dir = os.path.join(run_dir, 'train')
  if not os.path.exists(train_dir):
    tf.gfile.MakeDirs(train_dir)
  tf.logging.info('Train dir: %s', train_dir)

  if FLAGS.eval:
    eval_dir = os.path.join(run_dir, 'eval')
    if not os.path.exists(eval_dir):
      tf.gfile.MakeDirs(eval_dir)
    tf.logging.info('Eval dir: %s', eval_dir)
    num_batches = (
        (FLAGS.num_eval_examples if FLAGS.num_eval_examples else
         magenta.common.count_records(sequence_example_file_paths)) //
        config.hparams.batch_size)
    events_rnn_train.run_eval(build_graph_fn, train_dir, eval_dir, num_batches)

  else:
    events_rnn_train.run_training(build_graph_fn, train_dir,
                                  FLAGS.num_training_steps,
                                  FLAGS.summary_frequency,
                                  checkpoints_to_keep=FLAGS.num_checkpoints)


def console_entry_point():
  tf.app.run(main)


if __name__ == '__main__':
  console_entry_point()
