# Supplementary material for: Automated composition of Galician Xota—tuning RNN-based composers for specific musical styles using deep Q-learning
Source: PeerJ Comput Sci. 2023 May 15;9:e1356. doi: 10.7717/peerj-cs.1356 (PMC10280473; doi:10.7717/peerj-cs.1356)
Supplement: Supplemental Information 1 — The code we used for our experiments and a guide on how to reproduce our results and visualizations. [file peerj-cs-09-1356-s001.zip › GalicianXotaComposer-master/Scripts/galician-rnn_train.sh]

#PBS -l nodes=gpu10
uptime
echo START	
export ROOT_DIR=/vol/gpudata/rs2517/venv1/myApp
export CUDA_HOME=/vol/gpudata/cuda/9.0.176
export PATH=${PATH}:${CUDA_HOME}/bin
export INPUT=${ROOT_DIR}/inputs_revised
export OUTPUT=${ROOT_DIR}/outputs_revised 
export MODEL=${ROOT_DIR}/lib/python2.7/site-packages/magenta/models/melody_rnn

#source ${ROOT_DIR}/bin/activate

. /vol/cuda/9.0.176/setup.sh

python ${MODEL}/melody_rnn_train.py --config=basic_rnn --run_dir=${OUTPUT}/RNN/galician-rnn_4/ --sequence_example_file=${INPUT}/sequence_example_train/training_melodies.tfrecord --hparams="batch_size=128,rnn_layer_sizes=[512,512]" --num_training_steps=5000 --num_checkpoints=1000 --summary_frequency=50

echo END
uptime
