# Supplementary material for: Automated composition of Galician Xota—tuning RNN-based composers for specific musical styles using deep Q-learning
Source: PeerJ Comput Sci. 2023 May 15;9:e1356. doi: 10.7717/peerj-cs.1356 (PMC10280473; doi:10.7717/peerj-cs.1356)
Supplement: Supplemental Information 1 — The code we used for our experiments and a guide on how to reproduce our results and visualizations. [file peerj-cs-09-1356-s001.zip › GalicianXotaComposer-master/rl_tuner/rl_tuner_ops.py]

# Copyright 2016 Google Inc. All Rights Reserved.
#
# Licensed under the Apache License, Version 2.0 (the "License");
# you may not use this file except in compliance with the License.
# You may obtain a copy of the License at
#
#    http://www.apache.org/licenses/LICENSE-2.0
#
# Unless required by applicable law or agreed to in writing, software
# distributed under the License is distributed on an "AS IS" BASIS,
# WITHOUT WARRANTIES OR CONDITIONS OF ANY KIND, either express or implied.
# See the License for the specific language governing permissions and
# limitations under the License.

"""Helper functions to support the RLTuner and NoteRNNLoader classes."""

from __future__ import absolute_import
from __future__ import division
from __future__ import print_function

import os
import random

# internal imports

import numpy as np
from six.moves import range  # pylint: disable=redefined-builtin
import tensorflow as tf


LSTM_STATE_NAME = 'lstm'

# Number of output note classes. This is a property of the dataset.
NUM_CLASSES = 38

# Default batch size.
BATCH_SIZE = 128

# Music-related constants.
INITIAL_MIDI_VALUE = 48
NUM_SPECIAL_EVENTS = 2
MIN_NOTE = 48  # Inclusive
MAX_NOTE = 84  # Exclusive
TRANSPOSE_TO_KEY = 0  # C Major
DEFAULT_QPM = 80.0

# Music theory constants used in defining reward functions.
# Note that action 2 = midi note 48.
C_MAJOR_SCALE = [2, 4, 6, 7, 9, 11, 13, 14, 16, 18, 19, 21, 23, 25, 26]
C_MAJOR_KEY = [0, 1, 2, 4, 6, 7, 9, 11, 13, 14, 16, 18, 19, 21, 23, 25, 26, 28,
               30, 31, 33, 35, 37]


C_MAJOR_TONIC = [2,14,26]

A_MINOR_TONIC = [11,23,35]
#NEW
C_MINOR_TONIC = [2,14,26]
C_MINOR_SCALE = [2,4,5,7,9,10,12,14,16,17,19,21,22,24,26]
C_MINOR_KEY = [0,1,2,4,5,7,9,10,12,14,16,17,19,21,22,24,26,28,29,31,33,34,36]

#NEW
def scale_maker(major,add):
  if major:
    scale = C_MAJOR_SCALE
    key = C_MAJOR_KEY
  else:
    scale = C_MINOR_SCALE
    key = C_MINOR_KEY
  tonic = C_MAJOR_TONIC

  new_scale = []
  new_key=[]
  new_tonic=0
  for el in scale:
    new_scale += [el+add]

  for el in key:
    if(el <=1 ):
      new_key += [el]
    elif( (el+add) >= 37):
      new_key += [el+add - 38 + 2]
    else:
      new_key += [el+add]
  new_tonic = [el+add for el in tonic]
  return (new_scale,new_key,new_tonic)
#END OF NEW


#NEW
C_SHARP_MAJOR_SCALE,C_SHARP_MAJOR_KEY,C_SHARP_MAJOR_TONIC = scale_maker(True,1)
D_MAJOR_SCALE,D_MAJOR_KEY,D_MAJOR_TONIC= scale_maker(True,2)
F_MAJOR_SCALE,F_MAJOR_KEY,F_MAJOR_TONIC= scale_maker(True,5)
D_MINOR_SCALE,D_MINOR_KEY,D_MINOR_TONIC = scale_maker(False,2)
#END OF NEW


# The number of half-steps in musical intervals, in order of dissonance
OCTAVE = 12
FIFTH = 7
THIRD = 4
SIXTH = 9
SECOND = 2
FOURTH = 5
SEVENTH = 11
#NEW
MINOR_SECOND=1
MINOR_THIRD=3
DIMINISHED_FIFTH=6
MINOR_SIXTH=8
MINOR_SEVENTH=10
#END OF NEW
HALFSTEP = 1

# Special intervals that have unique rewards
#OLD WAS -1
REST_INTERVAL = -1
#OLD WAS -1.5
HOLD_INTERVAL = -1.5
#OLD WAS -2
REST_INTERVAL_AFTER_THIRD_OR_FIFTH = -2
#OLD WAS -2.5
HOLD_INTERVAL_AFTER_THIRD_OR_FIFTH = -2.5
IN_KEY_THIRD = -6
IN_KEY_FIFTH = -10

# Indicate melody direction
ASCENDING = 1
DESCENDING = -1

# Indicate whether a melodic leap has been resolved or if another leap was made
LEAP_RESOLVED = 1
LEAP_DOUBLED = -1


def default_hparams():
  """Generates the hparams used to train note rnn used in paper."""
  return tf.contrib.training.HParams(use_dynamic_rnn=True,
                                     batch_size=BATCH_SIZE,
                                     lr=0.0002,
                                     l2_reg=2.5e-5,
                                     clip_norm=5,
                                     initial_learning_rate=0.5,
                                     decay_steps=1000,
                                     decay_rate=0.85,
                                     rnn_layer_sizes=[100],
                                     skip_first_n_losses=32,
                                     one_hot_length=NUM_CLASSES,
                                     exponentially_decay_learning_rate=True,
                                     #NEW
                                     attn_length=0)


def basic_rnn_hparams():
  """Generates the hparams used to train a basic_rnn.

  These are the hparams used in the .mag file found at
  https://github.com/tensorflow/magenta/tree/master/magenta/models/
  melody_rnn#pre-trained

  Returns:
    Hyperparameters of the downloadable basic_rnn pre-trained model.
  """
  # TODO(natashajaques): ability to restore basic_rnn from any .mag file.
  return tf.contrib.training.HParams(batch_size=128,
                                     rnn_layer_sizes=[512, 512],
                                     one_hot_length=NUM_CLASSES,
                                     #NEW
                                     attn_length=0)
#NEW
def attention_rnn_hparams():
  return tf.contrib.training.HParams(batch_size=128,
                                     rnn_layer_sizes=[128, 128],
                                     one_hot_length=NUM_CLASSES,
                                     attn_length=40)


def default_dqn_hparams():
  """Generates the default hparams for RLTuner DQN model."""
  return tf.contrib.training.HParams(random_action_probability=0.1,
                                     store_every_nth=1,
                                     train_every_nth=5,
                                     minibatch_size=32,
                                     discount_rate=0.95,
                                     max_experience=100000,
                                     target_network_update_rate=0.01)


def autocorrelate(signal, lag=1):
  """Gives the correlation coefficient for the signal's correlation with itself.

  Args:
    signal: The signal on which to compute the autocorrelation. Can be a list.
    lag: The offset at which to correlate the signal with itself. E.g. if lag
      is 1, will compute the correlation between the signal and itself 1 beat
      later.
  Returns:
    Correlation coefficient.
  """
  n = len(signal)
  x = np.asarray(signal) - np.mean(signal)
  c0 = np.var(signal)

  return (x[lag:] * x[:n - lag]).sum() / float(n) / c0


def linear_annealing(n, total, p_initial, p_final):
  """Linearly interpolates a probability between p_initial and p_final.

  Current probability is based on the current step, n. Used to linearly anneal
  the exploration probability of the RLTuner.

  Args:
    n: The current step.
    total: The total number of steps that will be taken (usually the length of
      the exploration period).
    p_initial: The initial probability.
    p_final: The final probability.

  Returns:
    The current probability (between p_initial and p_final).
  """
  if n >= total:
    return p_final
  else:
    return p_initial - (n * (p_initial - p_final)) / (total)


def softmax(x):
  """Compute softmax values for each sets of scores in x."""
  e_x = np.exp(x - np.max(x))
  return e_x / e_x.sum(axis=0)


def sample_softmax(softmax_vect):
  """Samples a note from an array of softmax probabilities.

  Tries to do this with numpy, which requires that the probabilities add to 1.0
  with extreme precision. If this fails, uses a manual implementation.

  Args:
    softmax_vect: An array of probabilities.
  Returns:
    The index of the note that was chosen/sampled.
  """
  try:
    sample = np.argmax(np.random.multinomial(1, pvals=softmax_vect))
    return sample
  except:  # pylint: disable=bare-except
    r = random.uniform(0, np.sum(softmax_vect))
    upto = 0
    for i in range(len(softmax_vect)):
      if upto + softmax_vect[i] >= r:
        return i
      upto += softmax_vect[i]
    tf.logging.warn("Error! sample softmax function shouldn't get here")
    print("Error! sample softmax function shouldn't get here")
    return len(softmax_vect) - 1


def decoder(event_list, transpose_amount):
  """Translates a sequence generated by RLTuner to MonophonicMelody form.

  Args:
    event_list: Integer list of encoded notes.
    transpose_amount: Key to transpose to.
  Returns:
    Integer list of MIDI values.
  """
  #NEW, added -NUM_SPECIAL_EVENTS to else statement
  return [e - NUM_SPECIAL_EVENTS if e < NUM_SPECIAL_EVENTS else
          e + INITIAL_MIDI_VALUE - transpose_amount - NUM_SPECIAL_EVENTS  for e in event_list]

#NEW
#translates a Monophonic Melody into an RL Tuner sequence
def encoder(event_list, transpose_amount):
  return [e + NUM_SPECIAL_EVENTS if e < NUM_SPECIAL_EVENTS else
          e - INITIAL_MIDI_VALUE + transpose_amount + NUM_SPECIAL_EVENTS  for e in event_list]  
#END OF NEW

def make_onehot(int_list, one_hot_length):
  """Convert each int to a one-hot vector.

  A one-hot vector is 0 everywhere except at the index equal to the
  encoded value.

  For example: 5 as a one-hot vector is [0, 0, 0, 0, 0, 1, 0, 0, 0, ...]

  Args:
    int_list: A list of ints, each of which will get a one-hot encoding.
    one_hot_length: The length of the one-hot vector to be created.
  Returns:
    A list of one-hot encodings of the ints.
  """
  return [[1.0 if j == i else 0.0 for j in range(one_hot_length)]
          for i in int_list]


def get_inner_scope(scope_str):
  """Takes a tensorflow scope string and finds the inner scope.

  Inner scope is one layer more internal.

  Args:
    scope_str: Tensorflow variable scope string.
  Returns:
    Scope string with outer scope stripped off.
  """
  idx = scope_str.find('/')
  return scope_str[idx + 1:]


def trim_variable_postfixes(scope_str):
  """Trims any extra numbers added to a tensorflow scope string.

  Necessary to align variables in graph and checkpoint

  Args:
    scope_str: Tensorflow variable scope string.
  Returns:
    Scope string with extra numbers trimmed off.
  """
  idx = scope_str.find(':')
  return scope_str[:idx]


def get_variable_names(graph, scope):
  """Finds all the variable names in a graph that begin with a given scope.

  Args:
    graph: A tensorflow graph.
    scope: A string scope.
  Returns:
    List of variables.
  """
  with graph.as_default():
    return [v.name for v in tf.global_variables() if v.name.startswith(scope)]


def get_next_file_name(directory, prefix, extension):
  """Finds next available filename in directory by appending numbers to prefix.

  E.g. If prefix is 'myfile', extenstion is '.png', and 'directory' already
  contains 'myfile.png' and 'myfile1.png', this function will return
  'myfile2.png'.

  Args:
    directory: Path to the relevant directory.
    prefix: The filename prefix to use.
    extension: String extension of the file, eg. '.mid'.
  Returns:
    String name of the file.
  """
  name = directory + '/' + prefix + '.' + extension
  i = 0
  while os.path.isfile(name):
    i += 1
    name = directory + '/' + prefix + str(i) + '.' + extension
  return name


def make_rnn_cell(rnn_layer_sizes, state_is_tuple=False):
  """Makes a default LSTM cell for use in the NoteRNNLoader graph.

  This model is only to be used for loading the checkpoint from the research
  paper. In general, events_rnn_graph.make_rnn_cell should be used instead.

  Args:
    rnn_layer_sizes: A list of integer sizes (in units) for each layer of the
        RNN.
    state_is_tuple: A boolean specifying whether to use tuple of hidden matrix
        and cell matrix as a state instead of a concatenated matrix.

  Returns:
      A tf.contrib.rnn.MultiRNNCell based on the given hyperparameters.
  """
  cells = []
  for num_units in rnn_layer_sizes:
    cell = tf.contrib.rnn.LSTMCell(num_units, state_is_tuple=state_is_tuple)
    cells.append(cell)

  cell = tf.contrib.rnn.MultiRNNCell(cells, state_is_tuple=state_is_tuple)

  return cell


def log_sum_exp(xs):
  """Computes the log sum exp value of a tensor."""
  maxes = tf.reduce_max(xs, keep_dims=True)
  xs -= maxes
  return tf.squeeze(maxes, [-1]) + tf.log(tf.reduce_sum(tf.exp(xs), -1))
