# Supplementary material for: Automated composition of Galician Xota—tuning RNN-based composers for specific musical styles using deep Q-learning
Source: PeerJ Comput Sci. 2023 May 15;9:e1356. doi: 10.7717/peerj-cs.1356 (PMC10280473; doi:10.7717/peerj-cs.1356)
Supplement: Supplemental Information 2 — The data, code and instructions on how we gathered and preprocessed its contents. [file peerj-cs-09-1356-s002.zip]

Archive with 14,583 entries (9,995 files):
- Dataset/
- Dataset/download_pieces.py
- Dataset/__init__.py
- Dataset/download_midis.py
- Dataset/convert_midi_to_gp5.py
- Dataset/files/
- Dataset/files/midis/
- Dataset/files/midis/155.mid
- Dataset/files/midis/217.mid
- Dataset/files/midis/215.mid
- Dataset/files/midis/218.mid
- Dataset/files/midis/260.mid
- Dataset/files/midis/264.mid
- Dataset/files/midis/265.mid
- Dataset/files/midis/270.mid
- Dataset/files/midis/272.mid
- Dataset/files/midis/344.mid
- Dataset/files/midis/371.mid
- Dataset/files/midis/372.mid
- Dataset/files/midis/373.mid
- Dataset/files/midis/374.mid
- Dataset/files/midis/435.mid
- Dataset/files/midis/249.mid
- Dataset/files/midis/25.mid
- Dataset/files/midis/444.mid
- Dataset/files/midis/445.mid
- Dataset/files/midis/472.mid
- Dataset/files/midis/193.mid
- Dataset/files/midis/259.mid
- Dataset/files/midis/268.mid
- Dataset/files/midis/386.mid
- Dataset/files/midis/402.mid
- Dataset/files/midis/44.mid
- Dataset/files/midis/463.mid
- Dataset/files/midis/484.mid
- Dataset/files/midis/487.mid
- Dataset/files/midis/65.mid
- Dataset/files/midis/141.mid
- Dataset/files/midis/194.mid
- Dataset/files/midis/219.mid
- Dataset/files/midis/220.mid
- Dataset/files/midis/221.mid
- Dataset/files/midis/254.mid
- Dataset/files/midis/269.mid
- Dataset/files/midis/434.mid
- Dataset/files/midis/287.mid
- Dataset/files/midis/293.mid
- Dataset/files/midis/304.mid
- Dataset/files/midis/318.mid
- Dataset/files/midis/319.mid
- Dataset/files/midis/414.mid
- Dataset/files/midis/415.mid
- Dataset/files/midis/418.mid
- Dataset/files/midis/419.mid
- Dataset/files/midis/42.mid
- Dataset/files/midis/446.mid
- Dataset/files/midis/466.mid
- Dataset/files/midis/48.mid
- Dataset/files/midis/228.mid
- Dataset/files/midis/29.mid
- Dataset/files/midis/294.mid
- Dataset/files/midis/495.mid
- Dataset/files/midis/229.mid
- Dataset/files/midis/23.mid
- Dataset/files/midis/292.mid
- Dataset/files/midis/297.mid
- Dataset/files/midis/377.mid
- Dataset/files/midis/378.mid
- Dataset/files/midis/379.mid
- Dataset/files/midis/38.mid
- Dataset/files/midis/380.mid
- Dataset/files/midis/455.mid
- Dataset/files/midis/456.mid
- Dataset/files/midis/458.mid
- Dataset/files/midis/477.mid
- Dataset/files/midis/3.mid
- Dataset/files/midis/303.mid
- Dataset/files/midis/330.mid
- Dataset/files/midis/409.mid
- Dataset/files/midis/41.mid
- Dataset/files/midis/410.mid
- Dataset/files/midis/432.mid
- Dataset/files/midis/449.mid
- Dataset/files/midis/45.mid
- Dataset/files/midis/493.mid
- Dataset/files/midis/494.mid
- Dataset/files/midis/50.mid
- Dataset/files/midis/51.mid
- Dataset/files/midis/85.mid
- Dataset/files/midis/196.mid
- Dataset/files/midis/207.mid
- Dataset/files/midis/208.mid
- Dataset/files/midis/239.mid
- Dataset/files/midis/1.mid
- Dataset/files/midis/101.mid
- Dataset/files/midis/115.mid
- Dataset/files/midis/13.mid
- Dataset/files/midis/130.mid
- Dataset/files/midis/147.mid
- Dataset/files/midis/149.mid
- Dataset/files/midis/152.mid
- Dataset/files/midis/165.mid
- Dataset/files/midis/174.mid
- Dataset/files/midis/175.mid
- Dataset/files/midis/197.mid
- Dataset/files/midis/198.mid
- Dataset/files/midis/2.mid
- Dataset/files/midis/201.mid
- Dataset/files/midis/203.mid
- Dataset/files/midis/204.mid
- Dataset/files/midis/205.mid
- Dataset/files/midis/210.mid
- Dataset/files/midis/235.mid
- Dataset/files/midis/246.mid
- Dataset/files/midis/256.mid
- Dataset/files/midis/281.mid
- Dataset/files/midis/283.mid
- Dataset/files/midis/30.mid
- Dataset/files/midis/321.mid
- Dataset/files/midis/333.mid
- Dataset/files/midis/334.mid
- Dataset/files/midis/341.mid
- Dataset/files/midis/381.mid
- Dataset/files/midis/112.mid
- Dataset/files/midis/157.mid
- Dataset/files/midis/16.mid
- Dataset/files/midis/160.mid
- Dataset/files/midis/171.mid
- Dataset/files/midis/176.mid
- Dataset/files/midis/177.mid
- Dataset/files/midis/178.mid
- Dataset/files/midis/213.mid
- Dataset/files/midis/244.mid
- Dataset/files/midis/245.mid
- Dataset/files/midis/273.mid
- Dataset/files/midis/274.mid
- Dataset/files/midis/277.mid
- Dataset/files/midis/322.mid
- Dataset/files/midis/323.mid
- Dataset/files/midis/324.mid
- Dataset/files/midis/328.mid
- Dataset/files/midis/369.mid
- Dataset/files/midis/37.mid
- Dataset/files/midis/370.mid
- Dataset/files/midis/403.mid
- Dataset/files/midis/412.mid
- Dataset/files/midis/106.mid
- Dataset/files/midis/172.mid
- Dataset/files/midis/252.mid
- Dataset/files/midis/253.mid
- Dataset/files/midis/275.mid
- Dataset/files/midis/376.mid
- Dataset/files/midis/476.mid
- Dataset/files/midis/491.mid
- Dataset/files/midis/77.mid
- Dataset/files/midis/117.mid
- Dataset/files/midis/132.mid
- Dataset/files/midis/133.mid
- Dataset/files/midis/134.mid
- Dataset/files/midis/148.mid
- Dataset/files/midis/15.mid
- Dataset/files/midis/158.mid
- Dataset/files/midis/161.mid
- Dataset/files/midis/162.mid
- Dataset/files/midis/163.mid
- Dataset/files/midis/164.mid
- Dataset/files/midis/247.mid
- Dataset/files/midis/335.mid
- Dataset/files/midis/459.mid
- Dataset/files/midis/464.mid
- Dataset/files/midis/465.mid
- Dataset/files/midis/469.mid
- Dataset/files/midis/481.mid
- Dataset/files/midis/10.mid
- Dataset/files/midis/135.mid
- Dataset/files/midis/136.mid
- Dataset/files/midis/168.mid
- Dataset/files/midis/169.mid
- Dataset/files/midis/17.mid
- Dataset/files/midis/170.mid
- Dataset/files/midis/173.mid
- Dataset/files/midis/234.mid
- Dataset/files/midis/284.mid
- Dataset/files/midis/296.mid
- Dataset/files/midis/300.mid
- Dataset/files/midis/35.mid
- Dataset/files/midis/350.mid
- Dataset/files/midis/358.mid
- Dataset/files/midis/363.mid
- Dataset/files/midis/364.mid
- Dataset/files/midis/365.mid
- Dataset/files/midis/389.mid
- Dataset/files/midis/395.mid
- Dataset/files/midis/423.mid
- Dataset/files/midis/431.mid
- Dataset/files/midis/452.mid
- Dataset/files/midis/462.mid
- Dataset/files/midis/47.mid
- Dataset/files/midis/470.mid
- Dataset/files/midis/471.mid
- Dataset/files/midis/473.mid
- Dataset/files/midis/489.mid
- Dataset/files/midis/53.mid
- Dataset/files/midis/6.mid
- Dataset/files/midis/62.mid
- Dataset/files/midis/64.mid
- Dataset/files/midis/76.mid
- Dataset/files/midis/209.mid
- Dataset/files/midis/266.mid
- Dataset/files/midis/291.mid
- Dataset/files/midis/31.mid
- Dataset/files/midis/310.mid
- Dataset/files/midis/311.mid
- Dataset/files/midis/32.mid
- Dataset/files/midis/33.mid
- Dataset/files/midis/337.mid
- Dataset/files/midis/338.mid
- Dataset/files/midis/339.mid
- Dataset/files/midis/34.mid
- Dataset/files/midis/347.mid
- Dataset/files/midis/348.mid
- Dataset/files/midis/40.mid
- Dataset/files/midis/427.mid
- Dataset/files/midis/441.mid
- Dataset/files/midis/442.mid
- Dataset/files/midis/450.mid
- Dataset/files/midis/451.mid
- Dataset/files/midis/46.mid
- Dataset/files/midis/460.mid
- Dataset/files/midis/66.mid
- Dataset/files/midis/67.mid
- Dataset/files/midis/68.mid
- Dataset/files/midis/70.mid
- Dataset/files/midis/107.mid
- Dataset/files/midis/108.mid
- Dataset/files/midis/109.mid
- Dataset/files/midis/113.mid
- Dataset/files/midis/12.mid
- Dataset/files/midis/121.mid
- Dataset/files/midis/122.mid
- Dataset/files/midis/123.mid
- Dataset/files/midis/124.mid
- Dataset/files/midis/129.mid
- Dataset/files/midis/139.mid
- Dataset/files/midis/14.mid
- Dataset/files/midis/140.mid
- Dataset/files/midis/142.mid
- Dataset/files/midis/143.mid
- Dataset/files/midis/144.mid
- Dataset/files/midis/145.mid
- Dataset/files/midis/146.mid
- Dataset/files/midis/151.mid
- Dataset/files/midis/237.mid
- Dataset/files/midis/248.mid
- Dataset/files/midis/255.mid
- Dataset/files/midis/257.mid
- Dataset/files/midis/261.mid
- Dataset/files/midis/282.mid
- Dataset/files/midis/295.mid
- Dataset/files/midis/298.mid
- Dataset/files/midis/305.mid
- Dataset/files/midis/306.mid
- Dataset/files/midis/359.mid
- Dataset/files/midis/382.mid
- Dataset/files/midis/383.mid
- Dataset/files/midis/384.mid
- Dataset/files/midis/385.mid
- Dataset/files/midis/474.mid
- Dataset/files/midis/475.mid
- Dataset/files/midis/483.mid
- Dataset/files/midis/63.mid
- Dataset/files/midis/99.mid
- Dataset/files/midis/116.mid
- Dataset/files/midis/120.mid
- Dataset/files/midis/159.mid
- Dataset/files/midis/189.mid
- Dataset/files/midis/19.mid
- Dataset/files/midis/190.mid
- Dataset/files/midis/225.mid
- Dataset/files/midis/230.mid
- Dataset/files/midis/263.mid
- Dataset/files/midis/301.mid
- Dataset/files/midis/302.mid
- Dataset/files/midis/336.mid
- Dataset/files/midis/342.mid
- Dataset/files/midis/354.mid
- Dataset/files/midis/355.mid
- Dataset/files/midis/39.mid
- Dataset/files/midis/390.mid
- Dataset/files/midis/396.mid
- Dataset/files/midis/397.mid
- Dataset/files/midis/398.mid
- Dataset/files/midis/413.mid
- Dataset/files/midis/433.mid
- Dataset/files/midis/57.mid
- Dataset/files/midis/71.mid
- Dataset/files/midis/262.mid
- Dataset/files/midis/345.mid
- Dataset/files/midis/346.mid
- Dataset/files/midis/436.mid
[truncated: 9,700 more entries]
