# Supplementary material for: Automated composition of Galician Xota—tuning RNN-based composers for specific musical styles using deep Q-learning
Source: PeerJ Comput Sci. 2023 May 15;9:e1356. doi: 10.7717/peerj-cs.1356 (PMC10280473; doi:10.7717/peerj-cs.1356)
Supplement: Supplemental Information 2 — The data, code and instructions on how we gathered and preprocessed its contents. [file peerj-cs-09-1356-s002.zip › Dataset/download_midis.py]

from selenium import webdriver 
from selenium.webdriver.common.keys import Keys
from selenium.webdriver.support.ui import Select
from selenium.webdriver.common.action_chains import ActionChains
import urllib
import urllib2
import os
import ssl
import time
import shutil
import codecs
from convert_midi_to_gp5 import convert_dir_to_gp5


#Some aux functions
def get_row(elem):
	parent_el = elem.find_element_by_xpath("..")
	if parent_el.tag_name != "tr":
		parent_el = get_row(parent_el)
	return parent_el

def get_most_recent_file(d):
	max_t = -1
	max_file = d + os.listdir(d)[0]
	for file in os.listdir(d):
		file = d+file
		if(os.path.getctime(file) > max_t):
			max_t = os.path.getctime(file)
			max_file = file
	return max_file

#Downloading the dataset
def download_dataset(out_dir):
	#name,href,file
	midis = []
	#number of current file
	i=0
	#setting up some download options of chrome
	chrome_options = webdriver.ChromeOptions()
	prefs = {"download.default_directory":out_dir}
	chrome_options.add_experimental_option("prefs", prefs)
	driver = webdriver.Chrome(chrome_options=chrome_options)
	#clearing/creating output directory
	if os.path.isdir(out_dir):
		shutil.rmtree(out_dir)
	os.mkdir(out_dir)

	#First website
	for page in range(17):
		driver.get("https://folkotecagalega.com/pezas/jotas?b_start:int="+str(page*10))
		elems = driver.find_elements_by_xpath("//a[@href]")
		for elem in elems:
		    if "midi" in elem.get_attribute("href"):
		    	parent_el = elem.find_element_by_xpath("../..")
		    	name = parent_el.find_element_by_tag_name("h2").find_element_by_tag_name("a").get_attribute("text")
		    	link = elem.get_attribute("href")
		    	file = str(i)+".mid"
		    	midis += [[name,link,file]]
		    	print(name)
		    	context = ssl._create_unverified_context()
		    	urllib.urlretrieve(link,out_dir + file, context=context)
		    	i+=1
		
	#Second website

	driver.get("http://perso.wanadoo.es/marco.velez/repertor/busca/ritmo.htm")
	elems = driver.find_elements_by_xpath("//a[@href]")
	for elem in elems:
		if ".mid" in elem.get_attribute("href"):
			link = elem.get_attribute("href")
			row = get_row(elem)
			name = row.find_elements_by_tag_name("td")[1].find_element_by_tag_name("strong").get_attribute("innerHTML")
			print(name)
			file = str(i)+".mid"
			midis += [[name,link,file]]
			urllib.urlretrieve(link,out_dir + file)
			i+=1


	#Third website

	driver.get("http://www.gaitagallega.es/repertorio-de-gaita/jotas.html")
	elems = driver.find_elements_by_xpath("//a[@href]")
	for elem in elems:
		if ".mid" in elem.get_attribute("href"):
			link = elem.get_attribute("href")
			row = get_row(elem)
			name = row.find_elements_by_tag_name("td")[0].get_attribute("innerHTML")
			print(name)
			file = str(i)+".mid"
			midis += [[name,link,file]]
			opener = urllib2.build_opener()
			opener.addheaders = [('User-agent', 'Mozilla/5.0')]
			urllib2.install_opener(opener)
			print(link)
			f = urllib2.urlopen(link)
			local_file = open(out_dir + file, "wb")
			local_file.write(f.read())
			i+=1


	#Fourth website

	driver.get("https://partiturasgaitagalega.wordpress.com/partituras/partituras-en-do/")
	driver.find_element_by_class_name("accept").click()
	time.sleep(2)
	elems = driver.find_elements_by_xpath("//a[@href]")
	current_midis = []
	for elem in elems:
		if "www.box.com" in elem.get_attribute("href"):
			name = elem.get_attribute("title")
			file = str(i) + ".gp5"
			link = elem.get_attribute("href")
			current_midis += [[name,link,file]]
			midis += [[name,link,file]]
			i+=1

	for name,l,file in current_midis:
		print(name)
		driver.get(l)
		time.sleep(5)
		button = driver.find_element_by_css_selector(".bp-btn.bp-btn-primary")
		button.click()
		#waiting for download
		current_len = len([name for name in os.listdir(out_dir)])
		while len([name for name in os.listdir(out_dir)])==current_len:
			time.sleep(1)
		#renaming the file I downloaded
		new_file = get_most_recent_file(out_dir)
		shutil.move(new_file,out_dir + file)

	#Convert gp5s to midi
	convert_dir_to_gp5(out_dir)

	#Make sure all files have been downloaded
	assert len(os.listdir(out_dir))==i
	for f in os.listdir(out_dir):
		#check if every file is named ".mid"
		assert f.endswith(".mid")

	return midis
