# Supplementary material for: Automated composition of Galician Xota—tuning RNN-based composers for specific musical styles using deep Q-learning
Source: PeerJ Comput Sci. 2023 May 15;9:e1356. doi: 10.7717/peerj-cs.1356 (PMC10280473; doi:10.7717/peerj-cs.1356)
Supplement: Supplemental Information 2 — The data, code and instructions on how we gathered and preprocessed its contents. [file peerj-cs-09-1356-s002.zip › Dataset/files/meta.txt]

Name: Jota do Barrio do Ceo - Partitura	Link: https://folkotecagalega.com/pezas/jotas/jota-do-barrio-do-ceo/jota-do-barrio-do-ceo-partitura/@@display-file/midi/Jota%20do%20Barrio%20do%20Ceo.midi	File: 0.mid	Tracks: 2	Length: 27.2727
Name: Jota de Vilar de Cabeiras - Partitura	Link: https://folkotecagalega.com/pezas/jotas/jota-de-vilar-de-cabeiras/jota-de-vilar-de-cabeiras-partitura/@@display-file/midi/Jota%20de%20Vilar%20de%20Cabeiras.midi	File: 1.mid	Tracks: 1	Length: 38.0
Name: Jota de Vilar de Cabeiras - Partitura	Link: https://folkotecagalega.com/pezas/jotas/jota-de-vilar-de-cabeiras/jota-de-vilar-de-cabeiras-partitura-1/@@display-file/midi/Jota%20de%20Vilar%20de%20Cabeiras.midi	File: 2.mid	Tracks: 1	Length: 25.0
Name: Jota da Carcacía - Partitura	Link: https://folkotecagalega.com/pezas/jotas/jota-da-carcacia/jota-da-carcacia-partitura/@@display-file/midi/Jota%20da%20Carcac%C3%ADa.midi	File: 3.mid	Tracks: 2	Length: 56.85
Name: Jota dos Alegres - Partitura	Link: https://folkotecagalega.com/pezas/jotas/jota-dos-alegres/jota-dos-alegres-partitura/@@display-file/midi/Jota%20dos%20Alegres.midi	File: 4.mid	Tracks: 2	Length: 56.85
Name: Jota de Boimorto - Partitura	Link: https://folkotecagalega.com/pezas/jotas/jota-de-boimorto/jota-de-boimorto-partitura-1/@@display-file/midi/Jota%20de%20Boimorto.midi	File: 5.mid	Tracks: 2	Length: 51.666615
Name: Jota de Boimorto - Partitura	Link: https://folkotecagalega.com/pezas/jotas/jota-de-boimorto/jota-de-boimorto-partitura-2/@@display-file/midi/Jota%20de%20Boimorto.midi	File: 6.mid	Tracks: 2	Length: 40.390116
Name: Jota de Boimorto - Partitura	Link: https://folkotecagalega.com/pezas/jotas/jota-de-boimorto/jota-de-boimorto-partitura/@@display-file/midi/Jota%20de%20Boimorto.midi	File: 7.mid	Tracks: 2	Length: 39.09087
Name: Jota de Ferreira de Pantón - Partitura	Link: https://folkotecagalega.com/pezas/jotas/jota-de-ferreira-de-panton/jota-de-ferreira-de-panton-partitura/@@display-file/midi/Jota%20de%20Ferreira%20de%20Pant%C3%B3n.midi	File: 8.mid	Tracks: 1	Length: 57.27267
Name: Jota do Saviñao - Partitura	Link: https://folkotecagalega.com/pezas/jotas/jota-do-savinao/jota-do-savinao-partitura/@@display-file/midi/Jota%20do%20Savi%C3%B1ao.midi	File: 9.mid	Tracks: 2	Length: 39.199902
Name: Jota de Santiago de Miraz - Partitura	Link: https://folkotecagalega.com/pezas/jotas/jota-de-santiago-de-miraz/jota-de-santiago-de-miraz-partitura/@@display-file/midi/Jota%20de%20Santiago%20de%20Miraz.midi	File: 10.mid	Tracks: 1	Length: 70.153776
Name: Jota do Val de Xestoso - Partitura	Link: https://folkotecagalega.com/pezas/jotas/jota-do-val-de-xestoso/jota-do-val-de-xestoso-partitura/@@display-file/midi/Jota%20do%20Val%20de%20Xestoso.midi	File: 11.mid	Tracks: 1	Length: 42.545412
Name: Jota - Partitura	Link: https://folkotecagalega.com/pezas/jotas/jota-29/jota-partitura/@@display-file/midi/Jota.midi	File: 12.mid	Tracks: 1	Length: 49.363587
Name: Jota de Tui - Partitura	Link: https://folkotecagalega.com/pezas/jotas/jota-de-tui/jota-de-tui-partitura-1/@@display-file/midi/Jota%20de%20Tui.midi	File: 13.mid	Tracks: 1	Length: 36.160695
Name: Jota de Tui - Partitura	Link: https://folkotecagalega.com/pezas/jotas/jota-de-tui/jota-de-tui-partitura/@@display-file/midi/Jota%20de%20Tui.midi	File: 14.mid	Tracks: 1	Length: 28.428543
Name: Blanca o Negra - Partitura	Link: https://folkotecagalega.com/pezas/jotas/blanca-o-negra/blanca-o-negra-partitura/@@display-file/midi/Blanca%20o%20Negra.midi	File: 15.mid	Tracks: 2	Length: 37.95
Name: Blanca o Negra - Partitura	Link: https://folkotecagalega.com/pezas/jotas/blanca-o-negra/blanca-o-negra-partitura-1/@@display-file/midi/Blanca%20o%20Negra.midi	File: 16.mid	Tracks: 2	Length: 44.1
Name: Jota de Pol - Partitura	Link: https://folkotecagalega.com/pezas/jotas/jota-de-pol/jota-de-pol-partitura/@@display-file/midi/Jota%20Pol.midi	File: 17.mid	Tracks: 1	Length: 29.99997
Name: Jota do Alledo - Partitura	Link: https://folkotecagalega.com/pezas/jotas/jota-do-alledo/jota-do-alledo-partitura/@@display-file/midi/Jota%20do%20Alledo.midi	File: 18.mid	Tracks: 1	Length: 39.6
Name: Jota dos 28 puntos - Partitura	Link: https://folkotecagalega.com/pezas/jotas/jota-dos-28-puntos/jota-dos-28-puntos-partitura-1/@@display-file/midi/Jota%20dos%2028%20puntos.midi	File: 19.mid	Tracks: 1	Length: 41.363595
Name: Jota dos 28 Puntos - Partitura	Link: https://folkotecagalega.com/pezas/jotas/jota-dos-28-puntos/jota-dos-28-puntos-partitura/@@display-file/midi/Jota%20dos%2028%20Puntos.midi	File: 20.mid	Tracks: 1	Length: 54.3
Name: Jota de Son - Partitura	Link: https://folkotecagalega.com/pezas/jotas/jota-de-son-1/jota-de-son-partitura-1/@@display-file/midi/Jota%20de%20Son.midi	File: 21.mid	Tracks: 1	Length: 44.181774
Name: Jota de Son - Partitura	Link: https://folkotecagalega.com/pezas/jotas/jota-de-son-1/jota-de-son-partitura/@@display-file/midi/Jota%20de%20Son.midi	File: 22.mid	Tracks: 1	Length: 53.454492
Name: Jota de Corneantes - Partitura	Link: https://folkotecagalega.com/pezas/jotas/jota-de-corneantes/jota-de-corneantes-partitura-1/@@display-file/midi/Jota%20de%20Corneantes.midi	File: 23.mid	Tracks: 1	Length: 79.411725
Name: Jota de Corneantes - Partitura	Link: https://folkotecagalega.com/pezas/jotas/jota-de-corneantes/jota-de-corneantes-partitura-2/@@display-file/midi/Jota%20de%20Corneantes.midi	File: 24.mid	Tracks: 1	Length: 35.181783
Name: Jota de Corneantes - Partitura	Link: https://folkotecagalega.com/pezas/jotas/jota-de-corneantes/jota-de-corneantes-partitura-3/@@display-file/midi/Jota%20de%20Corneantes.midi	File: 25.mid	Tracks: 2	Length: 73.058787
Name: Jota de Corneantes - Partitura	Link: https://folkotecagalega.com/pezas/jotas/jota-de-corneantes/jota-de-corneantes-partitura/@@display-file/midi/Jota%20de%20Corneantes.midi	File: 26.mid	Tracks: 1	Length: 47.8694615
Name: Rapaza	que tes? - Partitura	Link: https://folkotecagalega.com/pezas/jotas/rapaza-que-tes/rapaza-que-tes-partitura/@@display-file/midi/Rapaza	%20que%20tes?.midi	File: 27.mid	Tracks: 2	Length: 48.875
Name: O paporroibo - Partitura	Link: https://folkotecagalega.com/pezas/jotas/o-paporroibo/o-paporrubio-partitura/@@display-file/midi/O%20papororoibo.midi	File: 28.mid	Tracks: 1	Length: 37.625
Name: Jota de Cures - Partitura	Link: https://folkotecagalega.com/pezas/jotas/jota-de-cures/jota-de-cures-partitura-1/@@display-file/midi/Jota%20de%20Cures.midi	File: 29.mid	Tracks: 1	Length: 70.363566
Name: Jota de Cures - Partitura	Link: https://folkotecagalega.com/pezas/jotas/jota-de-cures/jota-de-cures-partitura/@@display-file/midi/Jota%20de%20Cures.midi	File: 30.mid	Tracks: 1	Length: 32.288099
Name: Jota de San Xián de Freixo - Partitura	Link: https://folkotecagalega.com/pezas/jotas/jota-de-san-xian-de-freixo/jota-de-san-xian-de-freixo-partitura/@@display-file/midi/Jota%20de%20San%20Xi%C3%A1n%20de%20Freixo.midi	File: 31.mid	Tracks: 1	Length: 43.44
Name: Jota da Fonsagrada - Partitura	Link: https://folkotecagalega.com/pezas/jotas/jota-da-fonsagrada-3/jota-da-fonsagrada-partitura/@@display-file/midi/Jota%20da%20Fonsagrada.midi	File: 32.mid	Tracks: 1	Length: 39.4090515
Name: Jota de San Pedro de Río - Partitura	Link: https://folkotecagalega.com/pezas/jotas/jota-de-san-pedro-de-rio/jota-de-san-pedro-de-rio-partitura/@@display-file/midi/Jota%20de%20San%20Pedro%20de%20R%C3%ADo.midi	File: 33.mid	Tracks: 1	Length: 59.727213
Name: Jota de Oirós - Partitura	Link: https://folkotecagalega.com/pezas/jotas/jota-de-oiros/jota-de-oiros-partitura/@@display-file/midi/Jota%20Oir%C3%B3s.midi	File: 34.mid	Tracks: 1	Length: 60.545394
Name: Jota de Cabra - Partitura	Link: https://folkotecagalega.com/pezas/jotas/jota-de-cabra/jota-de-cabra-partitura/@@display-file/midi/Jota%20de%20Cabra.midi	File: 35.mid	Tracks: 2	Length: 41.6086055
Name: Jota da Fonsagrada - Partitura	Link: https://folkotecagalega.com/pezas/jotas/jota-da-fonsagrada-2/jota-da-fonsagrada-partitura/@@display-file/midi/Jota%20da%20Fonsagrada.midi	File: 36.mid	Tracks: 2	Length: 54.1363095
Name: Jota da Fonsagrada - Partitura	Link: https://folkotecagalega.com/pezas/jotas/jota-da-fonsagrada-1/jota-da-fonsagrada-partitura/@@display-file/midi/Jota%20da%20Fonsagrada.midi	File: 37.mid	Tracks: 1	Length: 32.8636035
Name: Jota de Sergio - Partitura	Link: https://folkotecagalega.com/pezas/jotas/jota-2/jota-de-sergio-partitura/@@display-file/midi/Jota%20de%20Sergio.midi	File: 38.mid	Tracks: 1	Length: 55.8
Name: Jota - Partitura	Link: https://folkotecagalega.com/pezas/jotas/jota-2/jota-partitura/@@display-file/midi/Jota.midi	File: 39.mid	Tracks: 1	Length: 42.875
Name: La Manuela - Partitura	Link: https://folkotecagalega.com/pezas/jotas/la-manuela/la-manuela-partitura/@@display-file/midi/La%20Manuela.midi	File: 40.mid	Tracks: 1	Length: 51.545403
Name: Jota - Partitura	Link: https://folkotecagalega.com/pezas/jotas/jota-27/jota-partitura/@@display-file/midi/Jota.midi	File: 41.mid	Tracks: 2	Length: 53.454492
Name: Jota - Partitura	Link: https://folkotecagalega.com/pezas/jotas/jota-26/jota-partitura/@@display-file/midi/Jota.midi	File: 42.mid	Tracks: 1	Length: 42.875
Name: Lembranzas de Soutelo - Partitura	Link: https://folkotecagalega.com/pezas/jotas/lembranzas-de-soutelo/lembranzas-de-soutelo-partitura/@@display-file/midi/Lembranzas%20de%20Soutelo.midi	File: 43.mid	Tracks: 1	Length: 42.6
Name: Lembranzas de Soutelo - Partitura	Link: https://folkotecagalega.com/pezas/jotas/lembranzas-de-soutelo/lembranzas-de-soutelo-partitura-1/@@display-file/midi/Lembranzas%20de%20Soutelo.midi	File: 44.mid	Tracks: 1	Length: 27.1363365
Name: Jota de Xestoso de Lor - Partitura	Link: https://folkotecagalega.com/pezas/jotas/jota-de-xestoso-de-lor-1/jota-de-xestoso-de-lor-partitura/@@display-file/midi/Jota%20de%20Xestoso%20de%20Lor.midi	File: 45.mid	Tracks: 1	Length: 42.818139
Name: Adiós meu homiño - Partitura	Link: https://folkotecagalega.com/pezas/jotas/adios-meu-homino/adios-meu-homino-partitura/@@display-file/midi/Adi%C3%B3s%20meu%20homi%C3%B1o.midi	File: 46.mid	Tracks: 1	Length: 44.7390335
Name: Jota - Partitura	Link: https://folkotecagalega.com/pezas/jotas/jota-25/jota-partitura/@@display-file/midi/Jota.midi	File: 47.mid	Tracks: 1	Length: 43.363593
Name: Jota cuadrada - Partitura	Link: https://folkotecagalega.com/pezas/jotas/jota-cuadrada/jota-cuadrada-partitura/@@display-file/midi/Jota%20cuadrada.midi	File: 48.mid	Tracks: 1	Length: 46.05
Name: Jota Requinteada de Paulino - Partitura	Link: https://folkotecagalega.com/pezas/jotas/jota-requinteada-de-paulino/jota-requinteada-de-paulino-partitura/@@display-file/midi/Jota%20Requinteada%20de%20Paulino.midi	File: 49.mid	Tracks: 1	Length: 29.5
Name: Jota Requinteada de Paulino - Partitura	Link: https://folkotecagalega.com/pezas/jotas/jota-requinteada-de-paulino/jota-requinteada-de-paulino-partitura-1/@@display-file/midi/Jota%20Requinteada%20de%20Paulino.midi	File: 50.mid	Tracks: 2	Length: 51.6817665
Name: Jota - Partitura	Link: https://folkotecagalega.com/pezas/jotas/jota-24/jota-partitura/@@display-file/midi/Jota.midi	File: 51.mid	Tracks: 1	Length: 55.7726715
Name: Xota para mi abuela - Partitura	Link: https://folkotecagalega.com/pezas/jotas/xota-para-mi-abuela/xota-para-mi-abuela-partitura/@@display-file/midi/Xota%20para%20mi%20abuela.midi	File: 52.mid	Tracks: 1	Length: 112.907557547
Name: Jota de Pacios - Partitura	Link: https://folkotecagalega.com/pezas/jotas/jota-de-pacios/jota-de-pacios-partitura/@@display-file/midi/Jota%20de%20Pacios.midi	File: 53.mid	Tracks: 2	Length: 78.6817395
Name: Jota de Folgoso - Partitura	Link: https://folkotecagalega.com/pezas/jotas/jota-de-folgoso-1/jota-de-folgoso-partitura/@@display-file/midi/Jota%20de%20Folgoso.midi	File: 54.mid	Tracks: 2	Length: 42.6817755
Name: Jota de Visantoña - Partitura	Link: https://folkotecagalega.com/pezas/jotas/jota-de-visantona/jota-de-visantona-partitura/@@display-file/midi/Jota%20de%20Visanto%C3%B1a.midi	File: 55.mid	Tracks: 1	Length: 54.1363095
Name: Na Franqueira - Partitura	Link: https://folkotecagalega.com/pezas/jotas/na-franqueira/na-franqueira-partitura/@@display-file/midi/Na%20Franqueira.midi	File: 56.mid	Tracks: 1	Length: 34.5
Name: Ó saír para a romaría - Partitura	Link: https://folkotecagalega.com/pezas/jotas/o-sair-para-a-romaria/o-sair-para-a-romaria-partitura-1/@@display-file/midi/%C3%93%20sa%C3%ADr%20para%20a%20romar%C3%ADa.midi	File: 57.mid	Tracks: 1	Length: 78.333255
Name: Ó saír para a romaría - Partitura	Link: https://folkotecagalega.com/pezas/jotas/o-sair-para-a-romaria/o-sair-para-a-romaria-partitura/@@display-file/midi/%C3%93%20sa%C3%ADr%20para%20a%20romar%C3%ADa.midi	File: 58.mid	Tracks: 1	Length: 34.5
Name: Jota de Soutelo - Partitura	Link: https://folkotecagalega.com/pezas/jotas/jota-de-soutelo/jota-de-soutelo-partitura/@@display-file/midi/Jota%20de%20Soutelo.midi	File: 59.mid	Tracks: 1	Length: 28.636335
Name: Jota - Partitura	Link: https://folkotecagalega.com/pezas/jotas/jota-4/jota-partitura/@@display-file/midi/Jota.midi	File: 60.mid	Tracks: 2	Length: 28.636335
Name: Jota - Partitura	Link: https://folkotecagalega.com/pezas/jotas/jota-21/jota-partitura/@@display-file/midi/Jota.midi	File: 61.mid	Tracks: 2	Length: 50.8635855
Name: Jota do Vilarón - Partitura	Link: https://folkotecagalega.com/pezas/jotas/jota-do-vilaron/jota-do-vilaron-partitura/@@display-file/midi/Jota%20do%20Vilar%C3%B3n.midi	File: 62.mid	Tracks: 1	Length: 41.727231
Name: Jota de Laracha - Partitura	Link: https://folkotecagalega.com/pezas/jotas/jota-de-laracha/jota-de-laracha-partitura/@@display-file/midi/Jota%20de%20Laracha.midi	File: 63.mid	Tracks: 1	Length: 44.1
Name: Jota de Farelo - Partitura	Link: https://folkotecagalega.com/pezas/jotas/jota-de-farelo/jota-de-farelo-partitura/@@display-file/midi/Jota%20de%20Farelo.midi	File: 64.mid	Tracks: 1	Length: 53.181765
Name: Jota de Beigondo - Partitura	Link: https://folkotecagalega.com/pezas/jotas/jota-de-beigondo/jota-de-beigondo-partitura/@@display-file/midi/Jota%20de%20Beigondo.midi	File: 65.mid	Tracks: 1	Length: 48.4090425
Name: Jota da Cruña - Partitura	Link: https://folkotecagalega.com/pezas/jotas/jota-da-cruna/jota-da-cruna-partitura/@@display-file/midi/Jota%20da%20Cru%C3%B1a.midi	File: 66.mid	Tracks: 1	Length: 57.6085925
Name: Jota a miña galega - Partitura	Link: https://folkotecagalega.com/pezas/jotas/jota-a-mina-galega/jota-a-mina-galega-partitura/@@display-file/midi/Jota%20a%20mi%C3%B1a%20galega.midi	File: 67.mid	Tracks: 1	Length: 54.1363095
Name: Jota para Sotelino - Partitura	Link: https://folkotecagalega.com/pezas/jotas/jota-para-sotelino/jota-para-sotelino-partitura/@@display-file/midi/Jota%20para%20Sotelino.midi	File: 68.mid	Tracks: 2	Length: 78.333255
Name: Jota de Espiñarcao - Partitura	Link: https://folkotecagalega.com/pezas/jotas/jota-de-espinarcao/jota-de-espinarcao-partitura/@@display-file/midi/Jota%20de%20Espi%C3%B1arcao.midi	File: 69.mid	Tracks: 2	Length: 73.95
Name: Jota de Emilio - Partitura	Link: https://folkotecagalega.com/pezas/jotas/jota-13/jota-de-emilio-partitura/@@display-file/midi/Jota%20de%20Emilio.midi	File: 70.mid	Tracks: 1	Length: 94.2271785
Name: Jota - Partitura	Link: https://folkotecagalega.com/pezas/jotas/jota-13/jota-partitura/@@display-file/midi/Jota.midi	File: 71.mid	Tracks: 2	Length: 66.272661
Name: Jota Roubada - Partitura	Link: https://folkotecagalega.com/pezas/jotas/jota-roubada/jota-roubada-partitura-1/@@display-file/midi/Jota%20Roubada.midi	File: 72.mid	Tracks: 1	Length: 55.090854
Name: Jota Roubada - Partitura	Link: https://folkotecagalega.com/pezas/jotas/jota-roubada/jota-roubada-partitura/@@display-file/midi/Jota%20Roubada.midi	File: 73.mid	Tracks: 2	Length: 31.2272415
Name: Jota de Lobios - Partitura	Link: https://folkotecagalega.com/pezas/jotas/jota-de-lobios/jota-de-lobios-partitura/@@display-file/midi/Jota%20de%20Lobios.midi	File: 74.mid	Tracks: 1	Length: 55.95
Name: A Muller que Capa Ós Homes - Partitura	Link: https://folkotecagalega.com/pezas/jotas/a-muller-que-capa-os-homes/a-muller-que-capa-os-homes-partitura/@@display-file/midi/A%20Muller%20que%20Capa%20%C3%93s%20Homes.midi	File: 75.mid	Tracks: 1	Length: 70.4999295
Name: Jota de Arbo - Partitura	Link: https://folkotecagalega.com/pezas/jotas/jota-de-arbo/jota-de-arbo-partitura/@@display-file/midi/Jota%20de%20Arbo.midi	File: 76.mid	Tracks: 2	Length: 79.363557
Name: Rabiera	Link: https://folkotecagalega.com/pezas/jotas/rabiera/rabiera/@@display-file/midi/Rabiera.midi	File: 77.mid	Tracks: 2	Length: 37.7726895
Name: Jota do Pia Páxaro	Link: https://folkotecagalega.com/pezas/jotas/jota-do-pia-paxaro/jota-do-pia-paxaro/@@display-file/midi/Jota%20do%20Pia%20P%C3%A1xaro.midi	File: 78.mid	Tracks: 1	Length: 24.25
Name: Terra Meiga - Partitura	Link: https://folkotecagalega.com/pezas/jotas/terra-meiga/terra-meiga-partitura/@@display-file/midi/Terra%20meiga.midi	File: 79.mid	Tracks: 1	Length: 51.20676
Name: Fogueteira - Partitura	Link: https://folkotecagalega.com/pezas/jotas/fogueteira/fogueteira-partitura/@@display-file/midi/Fogueteira.midi	File: 80.mid	Tracks: 1	Length: 37.090872
Name: Jota de Leitariegos - Partitura	Link: https://folkotecagalega.com/pezas/jotas/jota-de-leitariegos/jota-de-leitariegos-partitura/@@display-file/midi/Jota%20de%20Leitariegos.midi	File: 81.mid	Tracks: 2	Length: 53.181765
Name: Jota Requinteada de Seivane - Partitura	Link: https://folkotecagalega.com/pezas/jotas/jota-requinteada-de-seivane/jota-requinteada-de-seivane-partitura/@@display-file/midi/Jota%20Requinteada%20de%20Seivane.midi	File: 82.mid	Tracks: 1	Length: 50.0454045
Name: Jota de Millarada - Partitura	Link: https://folkotecagalega.com/pezas/jotas/jota-de-millarada/jota-de-millarada-partitura/@@display-file/midi/Jota%20de%20Millarada.midi	File: 83.mid	Tracks: 1	Length: 60.545394
Name: Jota dos Ancares - Partitura	Link: https://folkotecagalega.com/pezas/jotas/jota-dos-ancares/jota-dos-ancares-partitura/@@display-file/midi/Jota%20dos%20Ancares.midi	File: 84.mid	Tracks: 2	Length: 53.3181285
Name: Jota de Quindous - Partitura	Link: https://folkotecagalega.com/pezas/jotas/jota-de-quindous/jota-de-quindous-partitura/@@display-file/midi/Jota%20de%20Quindous.midi	File: 85.mid	Tracks: 1	Length: 35.181783
Name: Foliada do Xosé - Partitura	Link: https://folkotecagalega.com/pezas/jotas/jota-de-quindous/foliada-do-xose-partitura/@@display-file/midi/Foliada%20do%20Xos%C3%A9.midi	File: 86.mid	Tracks: 1	Length: 22.4999775
Name: Jota - Partitura	Link: https://folkotecagalega.com/pezas/jotas/jota-20/jota-partitura/@@display-file/midi/Jota.midi	File: 87.mid	Tracks: 1	Length: 74.727198
Name: Jota de Ordes - Partitura	Link: https://folkotecagalega.com/pezas/jotas/jota-de-ordes-1/jota-de-ordes-partitura/@@display-file/midi/Jota%20de%20Ordes.midi	File: 88.mid	Tracks: 2	Length: 42.545412
Name: Jota das Muiñas - Partitura	Link: https://folkotecagalega.com/pezas/jotas/jota-das-muinas/jota-das-muinas-partitura/@@display-file/midi/Jota%20das%20Mui%C3%B1as.midi	File: 89.mid	Tracks: 2	Length: 92.9544525
Name: Jota de Arbo - Partitura	Link: https://folkotecagalega.com/pezas/jotas/jota-de-arbo-1/jota-de-arbo-partitura/@@display-file/midi/Jota%20de%20Arbo.midi	File: 90.mid	Tracks: 1	Length: 40.2272325
Name: Jota de Malpica - Partitura	Link: https://folkotecagalega.com/pezas/jotas/jota-de-malpica/jota-de-malpica-partitura/@@display-file/midi/Jota%20de%20Malpica.midi	File: 91.mid	Tracks: 2	Length: 138.75
Name: Jota - Partitura	Link: https://folkotecagalega.com/pezas/jotas/jota-12/jota-partitura/@@display-file/midi/Jota.midi	File: 92.mid	Tracks: 2	Length: 104.0453505
Name: Jota da Fonsagrada - Partitura	Link: https://folkotecagalega.com/pezas/jotas/jota-da-fonsagrada/jota-da-fonsagrada-partitura/@@display-file/midi/Jota.midi	File: 93.mid	Tracks: 1	Length: 53.181765
Name: Jota da Fonsagrada - Partitura	Link: https://folkotecagalega.com/pezas/jotas/jota-da-fonsagrada/jota-da-fonsagrada-partitura-1/@@display-file/midi/Jota%20da%20Fonsagrada.midi	File: 94.mid	Tracks: 1	Length: 40.625
Name: Jota - Partitura	Link: https://folkotecagalega.com/pezas/jotas/jota-6/jota-partitura-1/@@display-file/midi/Jota.midi	File: 95.mid	Tracks: 1	Length: 23.375
Name: Jota - Partitura	Link: https://folkotecagalega.com/pezas/jotas/jota-6/jota-partitura/@@display-file/midi/Jota.midi	File: 96.mid	Tracks: 1	Length: 41.375
Name: Jota - Partitura	Link: https://folkotecagalega.com/pezas/jotas/jota-19/jota-partitura/@@display-file/midi/Jota.midi	File: 97.mid	Tracks: 1	Length: 47.951637
Name: Jota de Ourense - Partitura	Link: https://folkotecagalega.com/pezas/jotas/jota-de-ourense/jota-de-ourense-partitura-1/@@display-file/midi/Jota%20de%20Ourense.midi	File: 98.mid	Tracks: 1	Length: 37.090872
Name: Jota de Ourense - Partitura	Link: https://folkotecagalega.com/pezas/jotas/jota-de-ourense/jota-de-ourense-partitura/@@display-file/midi/Jota%20de%20Ourense.midi	File: 99.mid	Tracks: 1	Length: 41.55
Name: Jota de Mercurín - Partitura	Link: https://folkotecagalega.com/pezas/jotas/jota-de-ordes/jota-de-mercurin-partitura/@@display-file/midi/Jota%20de%20Mercur%C3%ADn.midi	File: 100.mid	Tracks: 1	Length: 29.727243
Name: Jota de Ordes - Partitura	Link: https://folkotecagalega.com/pezas/jotas/jota-de-ordes/jota-de-ordes-partitura/@@display-file/midi/Jota%20de%20Ordes.midi	File: 101.mid	Tracks: 1	Length: 123.75
Name: Jota das Hortas - Partitura	Link: https://folkotecagalega.com/pezas/jotas/jota-das-hortas/jota-das-hortas-partitura/@@display-file/midi/Jota%20das%20Hortas.midi	File: 102.mid	Tracks: 1	Length: 40.90905
Name: Jota de Menduiña - Partitura	Link: https://folkotecagalega.com/pezas/jotas/jota-de-menduina/jota-de-menduina-partitura/@@display-file/midi/Jota%20de%20Mendui%C3%B1a.midi	File: 103.mid	Tracks: 1	Length: 37.090872
Name: Jota da Tomada - Partitura	Link: https://folkotecagalega.com/pezas/jotas/jota-da-tomada/jota-da-tomada-partitura/@@display-file/midi/Jota%20da%20Tomada.midi	File: 104.mid	Tracks: 1	Length: 41.0454135
Name: Jota - Partitura	Link: https://folkotecagalega.com/pezas/jotas/jota-17/jota-partitura/@@display-file/midi/Jota.midi	File: 105.mid	Tracks: 1	Length: 42.545412
Name: A Regueifa - Partitura	Link: https://folkotecagalega.com/pezas/jotas/a-regueifa/a-regueifa-partitura/@@display-file/midi/A%20Regueifa.midi	File: 106.mid	Tracks: 1	Length: 38.727234
Name: Chouteira do Lérez - Partitura	Link: https://folkotecagalega.com/pezas/jotas/chouteira-do-lerez/chouteira-do-lerez-partitura/@@display-file/midi/Chouteira%20do%20L%C3%A9rez.midi	File: 107.mid	Tracks: 2	Length: 78.6817395
Name: Jota - Partitura	Link: https://folkotecagalega.com/pezas/jotas/jota-16/jota-partitura/@@display-file/midi/Jota.midi	File: 108.mid	Tracks: 1	Length: 136.872814
Name: Jota - Partitura	Link: https://folkotecagalega.com/pezas/jotas/jota-15/jota-partitura/@@display-file/midi/Jota.midi	File: 109.mid	Tracks: 2	Length: 174.3
Name: Jota de Bacariza - Partitura	Link: https://folkotecagalega.com/pezas/jotas/jota-de-taboada/jota-de-bacariza-partitura/@@display-file/midi/Jota%20de%20Bacariza.midi	File: 110.mid	Tracks: 1	Length: 175.2332652
Name: Jota de Taboada - Partitura	Link: https://folkotecagalega.com/pezas/jotas/jota-de-taboada/jota-de-taboada-partitura/@@display-file/midi/Jota%20de%20Taboada.midi	File: 111.mid	Tracks: 2	Length: 193.8050618
Name: Jota de Pacios de Mourisco - Partitura	Link: https://folkotecagalega.com/pezas/jotas/jota-de-pacios-de-mourisco/jota-de-pacios-de-mourisco-partitura/@@display-file/midi/Jota%20de%20Pacios%20de%20Mourisco.midi	File: 112.mid	Tracks: 1	Length: 84.5
Name: Jota de Pontevedra - Partitura	Link: https://folkotecagalega.com/pezas/jotas/jota-de-pontevedra-6/jota-de-pontevedra-partitura/@@display-file/midi/Jota%20de%20Pontevedra.midi	File: 113.mid	Tracks: 1	Length: 61.363575
Name: Foliada - Partitura	Link: https://folkotecagalega.com/pezas/jotas/jota-de-pontevedra-6/foliada-partitura/@@display-file/midi/Foliada.midi	File: 114.mid	Tracks: 2	Length: 60.42
Name: Jota de Poio - Partitura	Link: https://folkotecagalega.com/pezas/jotas/jota-de-poio/jota-de-poio-partitura/@@display-file/midi/Jota%20de%20Poio.midi	File: 115.mid	Tracks: 2	Length: 109.92
Name: Fandango de Manuel Villanueva	Link: https://folkotecagalega.com/pezas/jotas/jota-de-poio/fandango-de-manuel-villanueva/@@display-file/midi/Fandango%20de%20Manuel%20Villanueva.midi	File: 116.mid	Tracks: 2	Length: 98.3999016
Name: Jota - Partitura	Link: https://folkotecagalega.com/pezas/jotas/jota-14/jota-partitura/@@display-file/midi/Jota.midi	File: 117.mid	Tracks: 2	Length: 81.12
Name: Jota - Partitura	Link: https://folkotecagalega.com/pezas/jotas/jota-1/jota-partitura/@@display-file/midi/Jota.midi	File: 118.mid	Tracks: 1	Length: 113.8103556
Name: Jota de Xermil - Partitura	Link: https://folkotecagalega.com/pezas/jotas/jota-de-xermil/jota-de-xermil-partitura/@@display-file/midi/Jota%20de%20Xermil.midi	File: 119.mid	Tracks: 2	Length: 162.156782288
Name: Jota de Arabexo - Partitura	Link: https://folkotecagalega.com/pezas/jotas/jota-de-arabexo/jota-de-arabexo-partitura/@@display-file/midi/Jota%20de%20Arabexo.midi	File: 120.mid	Tracks: 1	Length: 256.62
Name: Jota do Roxo - Partitura	Link: https://folkotecagalega.com/pezas/jotas/jota-do-roxo/jota-do-roxo-partitura/@@display-file/midi/Jota%20do%20Roxo.midi	File: 121.mid	Tracks: 1	Length: 57.95
Name: Jota de Lucas - Partitura	Link: https://folkotecagalega.com/pezas/jotas/jota-de-lucas/jota-de-lucas-partitura/@@display-file/midi/Jota%20de%20Lucas.midi	File: 122.mid	Tracks: 1	Length: 112.62
Name: Jota de Lucas - Partitura	Link: https://folkotecagalega.com/pezas/jotas/jota-de-lucas/jota-de-lucas-partitura-1/@@display-file/midi/Jota%20de%20Lucas.midi	File: 123.mid	Tracks: 1	Length: 87.6544578
Name: Jota de Ribeira de Piquín - Partitura	Link: https://folkotecagalega.com/pezas/jotas/jota-de-ribeira-de-piquin/jota-de-ribeira-de-piquin-partitura/@@display-file/midi/Jota%20de%20Ribeira%20de%20Piqu%C3%ADn.midi	File: 124.mid	Tracks: 1	Length: 45.0
Name: Jota de Gulpilleira - Partitura	Link: https://folkotecagalega.com/pezas/jotas/jota-de-gulpilleira-1/jota-de-gulpilleira-partitura/@@display-file/midi/Jota%20de%20Gulpilleira.midi	File: 125.mid	Tracks: 1	Length: 67.3067508
Name: Jota de Gulpilleira - Partitura	Link: https://folkotecagalega.com/pezas/jotas/jota-de-gulpilleira/jota-de-gulpilleira-partitura/@@display-file/midi/Jota%20de%20Gulpilleira.midi	File: 126.mid	Tracks: 1	Length: 55.3067358
Name: Jota de Vilar de Conforto - Partitura	Link: https://folkotecagalega.com/pezas/jotas/jota-de-vilar-de-conforto/jota-de-vilar-de-conforto-partitura/@@display-file/midi/Jota%20de%20Vilar%20de%20Conforto.midi	File: 127.mid	Tracks: 1	Length: 51.756608
Name: Jota Lucense - Partitura	Link: https://folkotecagalega.com/pezas/jotas/jota-lucense/jota-lucense-partitura/@@display-file/midi/Jota%20Lucense.midi	File: 128.mid	Tracks: 1	Length: 86.714199
Name: Jota Lucense v2 - Partitura	Link: https://folkotecagalega.com/pezas/jotas/jota-lucense/jota-lucense-v2-partitura/@@display-file/midi/Jota%20Lucense%20v2.midi	File: 129.mid	Tracks: 1	Length: 55.9428991
Name: Jota de Fontenla - Partitura	Link: https://folkotecagalega.com/pezas/jotas/jota-de-fontenla/jota-de-fontenla-partitura/@@display-file/midi/Jota%20de%20Fontenla.midi	File: 130.mid	Tracks: 1	Length: 87.756668
Name: Jota de Sofán - Partitura	Link: https://folkotecagalega.com/pezas/jotas/jota-de-sofan/jota-de-sofan-partitura/@@display-file/midi/Jota.midi	File: 131.mid	Tracks: 1	Length: 101.4945846
Name: Jota de Vilarmaior - Partitura	Link: https://folkotecagalega.com/pezas/jotas/jota-de-vilarmaior/jota-de-vilarmaior-partitura/@@display-file/midi/Jota%20de%20Vilarmaior.midi	File: 132.mid	Tracks: 1	Length: 59.3142956
Name: Jota de Recelle - Partitura	Link: https://folkotecagalega.com/pezas/jotas/jota-de-recelle/jota-de-recelle-partitura/@@display-file/midi/Jota%20de%20Recelle.midi	File: 133.mid	Tracks: 2	Length: 82.1142036
Name: Jota de Riomao - Partitura	Link: https://folkotecagalega.com/pezas/jotas/jota-de-riomao/jota-de-riomao-partitura/@@display-file/midi/Jota%20de%20Riomao.midi	File: 134.mid	Tracks: 1	Length: 34.0799858
Name: Jota de Biobrá - Partitura	Link: https://folkotecagalega.com/pezas/jotas/jota-de-biobra/jota-de-biobra-partitura/@@display-file/midi/Jota%20de%20Biobr%C3%A1.midi	File: 135.mid	Tracks: 1	Length: 97.636266
Name: Jota de Sabaxáns - Partitura	Link: https://folkotecagalega.com/pezas/jotas/jota-de-sabaxans/jota-de-sabaxans-partitura/@@display-file/midi/Jota%20de%20Sabax%C3%A1ns.midi	File: 137.mid	Tracks: 1	Length: 30.5845848
Name: Xota dos Carteiros - Partitura	Link: https://folkotecagalega.com/pezas/jotas/xota-dos-carteiros/xota-dos-carteiros-partitura/@@display-file/midi/Xota%20dos%20Carteiros.midi	File: 138.mid	Tracks: 1	Length: 69.1332642
Name: Churrusqueira - Partitura	Link: https://folkotecagalega.com/pezas/jotas/churrusqueira/churrusqueira-partitura/@@display-file/midi/Churrusqueira.midi	File: 139.mid	Tracks: 1	Length: 33.1333002
Name: Jota de Abadín - Partitura	Link: https://folkotecagalega.com/pezas/jotas/jota-de-abadin/jota-de-abadin-partitura/@@display-file/midi/Jota%20de%20Abad%C3%ADn.midi	File: 140.mid	Tracks: 1	Length: 60.1230168
Name: Jota de Neaño - Partitura	Link: https://folkotecagalega.com/pezas/jotas/jota-de-neano/jota-de-neano-partitura/@@display-file/midi/Jota%20de%20Nea%C3%B1o.midi	File: 141.mid	Tracks: 1	Length: 30.5845848
Name: Jota da Ponte de Outeiro - Partitura	Link: https://folkotecagalega.com/pezas/jotas/jota-da-ponte-de-outeiro-1/jota-da-ponte-de-outeiro-partitura/@@display-file/midi/Jota%20da%20Ponte%20de%20Outeiro.midi	File: 142.mid	Tracks: 1	Length: 32.9666337
Name: Jota de Pontevedra - Partitura	Link: https://folkotecagalega.com/pezas/jotas/jota-de-pontevedra/jota-de-pontevedra-partitura/@@display-file/midi/Jota%20de%20Pontevedra.midi	File: 143.mid	Tracks: 1	Length: 25.1333082
Name: Jota de Albite - Partitura	Link: https://folkotecagalega.com/pezas/jotas/jota-de-albite-1/jota-de-albite-partitura/@@display-file/midi/Jota%20de%20Albite.midi	File: 144.mid	Tracks: 2	Length: 73.1332602
Name: Jota de Forcarei - Partitura	Link: https://folkotecagalega.com/pezas/jotas/jota-de-forcarei/jota-de-forcarei-partitura/@@display-file/midi/Jota%20de%20Forcarei.midi	File: 145.mid	Tracks: 2	Length: 84.1453704
Name: Jota de Pontevedra - Partitura	Link: https://folkotecagalega.com/pezas/jotas/jota-de-pontevedra-2/jota-de-pontevedra-partitura/@@display-file/midi/Jota%20de%20Pontevedra.midi	File: 146.mid	Tracks: 1	Length: 34.434708
Name: Jota - Partitura	Link: https://folkotecagalega.com/pezas/jotas/jota-3/jota-partitura/@@display-file/midi/Jota.midi	File: 147.mid	Tracks: 1	Length: 35.2571076
Name: De Xermaña a Caión - Partitura	Link: https://folkotecagalega.com/pezas/jotas/de-xermana-a-caion/de-xermana-a-caion-partitura/@@display-file/midi/De%20Xerma%C3%B1a%20a%20Cai%C3%B3n.midi	File: 148.mid	Tracks: 1	Length: 32.9666337
Name: Jota de Moia - Partitura	Link: https://folkotecagalega.com/pezas/jotas/jota-de-moia-1/jota-de-moia-partitura/@@display-file/midi/Jota%20de%20Moia.midi	File: 149.mid	Tracks: 2	Length: 66.1332672
Name: Jota de Moia - Partitura	Link: https://folkotecagalega.com/pezas/jotas/jota-de-moia-1/jota-de-moia-partitura-1/@@display-file/midi/Jota%20de%20Moia.midi	File: 150.mid	Tracks: 1	Length: 33.1333002
Name: Jota de Ferreiros - Partitura	Link: https://folkotecagalega.com/pezas/jotas/jota-de-ferreiros/jota-de-ferreiros-partitura/@@display-file/midi/Jota%20de%20Ferreiros.midi	File: 151.mid	Tracks: 1	Length: 32.9666337
Name: Jota de Ferreiros - Partitura	Link: https://folkotecagalega.com/pezas/jotas/jota-de-ferreiros/copy_of_jota-de-ferreiros-partitura/@@display-file/midi/Jota%20de%20Ferreiros.midi	File: 152.mid	Tracks: 1	Length: 73.1332602
Name: Jota de Albite - Partitura	Link: https://folkotecagalega.com/pezas/jotas/jota-de-albite/jota-de-albite-partitura/@@display-file/midi/Jota%20de%20Albite.midi	File: 153.mid	Tracks: 1	Length: 32.9666337
Name: Jota de Fonmaior - Partitura	Link: https://folkotecagalega.com/pezas/jotas/jota-de-fonmaior/jota-de-fonmaior-partitura/@@display-file/midi/Jota%20de%20Fonmaior.midi	File: 154.mid	Tracks: 1	Length: 32.9666337
Name: Jota - Partitura	Link: https://folkotecagalega.com/pezas/jotas/jota-7/jota-partitura/@@display-file/midi/Jota.midi	File: 155.mid	Tracks: 1	Length: 33.1333162
Name: Jota de Pontevedra - Partitura	Link: https://folkotecagalega.com/pezas/jotas/jota-de-pontevedra-1/jota-de-pontevedra-partitura/@@display-file/midi/Jota%20de%20Pontevedra.midi	File: 156.mid	Tracks: 1	Length: 32.9666337
Name: Jota - Partitura	Link: https://folkotecagalega.com/pezas/jotas/jota-5/jota-partitura/@@display-file/midi/Jota.midi	File: 157.mid	Tracks: 1	Length: 35.217315
Name: Jota - Partitura	Link: https://folkotecagalega.com/pezas/jotas/jota-10/jota-partitura/@@display-file/midi/Jota.midi	File: 158.mid	Tracks: 2	Length: 75.1332582
Name: Jota de Friol - Partitura	Link: https://folkotecagalega.com/pezas/jotas/jota-de-friol/jota-de-friol-partitura/@@display-file/midi/Jota%20de%20Friol.midi	File: 159.mid	Tracks: 2	Length: 99.3
Name: Jota de Negreira - Partitura	Link: https://folkotecagalega.com/pezas/jotas/jota-de-negreira/jota-de-negreira-partitura/@@display-file/midi/Jota%20de%20Negreira.midi	File: 160.mid	Tracks: 2	Length: 243.1332322
Name: Potpourri de Paradela - Partitura	Link: https://folkotecagalega.com/pezas/jotas/potpourri-de-paradela/potpourri-de-paradela-partitura/@@display-file/midi/Potpourri%20de%20Paradela.midi	File: 161.mid	Tracks: 2	Length: 97.2
Name: Jota de José - Partitura	Link: https://folkotecagalega.com/pezas/jotas/jota-de-jose/jota-de-jose-partitura/@@display-file/midi/Jota%20de%20Jos%C3%A9.midi	File: 162.mid	Tracks: 2	Length: 97.2
Name: Jota de San Adrián de Cobres - Partitura	Link: https://folkotecagalega.com/pezas/jotas/jota-de-san-adrian-de-cobres/jota-de-san-adrian-de-cobres-partitura/@@display-file/midi/Jota%20de%20San%20Adri%C3%A1n%20de%20Cobres.midi	File: 163.mid	Tracks: 1	Length: 32.2
Name: Jota de Foxado - Partitura	Link: https://folkotecagalega.com/pezas/jotas/jota-de-foxado/jota-de-foxado-partitura/@@display-file/midi/Jota%20de%20Foxado.midi	File: 164.mid	Tracks: 1	Length: 65.755703475
Name: Jota da Mahía - Partitura	Link: https://folkotecagalega.com/pezas/jotas/jota-da-mahia/jota-da-mahia-partitura/@@display-file/midi/Jota%20da%20Mah%C3%ADa.midi	File: 165.mid	Tracks: 1	Length: 30.6461232
Name: Río de Anxo - Partitura	Link: https://folkotecagalega.com/pezas/jotas/rio-de-anxo/rio-de-anxo-partitura/@@display-file/midi/R%C3%ADo%20de%20Anxo.midi	File: 166.mid	Tracks: 2	Length: 90.6460632
Name: A Barquiña - Partitura	Link: https://folkotecagalega.com/pezas/jotas/a-barquina/a-barquina-partitura/@@display-file/midi/A%20Barqui%C3%B1a.midi	File: 168.mid	Tracks: 1	Length: 47.739027
Name: Jota das Nogais - Partitura	Link: https://folkotecagalega.com/pezas/jotas/jota-das-nogais/jota-das-nogais-partitura/@@display-file/midi/Jota%20das%20Nogais.midi	File: 169.mid	Tracks: 2	Length: 99.3
Name: Jota de Pontevedra - Partitura	Link: https://folkotecagalega.com/pezas/jotas/jota-de-pontevedra-5/jota-de-pontevedra-partitura/@@display-file/midi/Jota%20de%20Pontevedra.midi	File: 170.mid	Tracks: 1	Length: 30.9333488
Name: Danzarica - Partitura	Link: https://folkotecagalega.com/pezas/jotas/danzarica/danzarica-partitura/@@display-file/midi/Danzarica.midi	File: 171.mid	Tracks: 2	Length: 86.9333768
Name: Jota de Rugueira - Partitura	Link: https://folkotecagalega.com/pezas/jotas/jota-de-rugueira/jota-de-rugueira-partitura/@@display-file/midi/Jota%20de%20Rugueira.midi	File: 172.mid	Tracks: 2	Length: 150.24
Name: Jota de Pontevedra - Partitura	Link: https://folkotecagalega.com/pezas/jotas/jota-de-pontevedra-3/jota-de-pontevedra-partitura/@@display-file/midi/Jota%20de%20Pontevedra.midi	File: 173.mid	Tracks: 2	Length: 274.64125
Name: De Marín a Vigo - Partitura	Link: https://folkotecagalega.com/pezas/jotas/de-marin-a-vigo/de-marin-a-vigo-partitura/@@display-file/midi/De%20Mar%C3%ADn%20a%20Vigo.midi	File: 174.mid	Tracks: 2	Length: 117.12
Name: Jota de Paulino - Partitura	Link: https://folkotecagalega.com/pezas/jotas/jota-de-paulino/jota-de-paulino-partitura/@@display-file/midi/Jota%20de%20Paulino.midi	File: 175.mid	Tracks: 2	Length: 108.12
Name: Na Ribeira de Piquín - Partitura	Link: https://folkotecagalega.com/pezas/jotas/na-ribeira-de-piquin/na-ribeira-de-piquin-partitura/@@display-file/midi/Na%20Ribeira%20de%20Piqu%C3%ADn.midi	File: 176.mid	Tracks: 2	Length: 117.12
Name: Jota de Outeiro - Partitura	Link: https://folkotecagalega.com/pezas/jotas/jota-de-outeiro/jota-de-outeiro-partitura/@@display-file/midi/Jota%20de%20Outeiro.midi	File: 177.mid	Tracks: 2	Length: 123.2840256
Name: Jota - Partitura	Link: https://folkotecagalega.com/pezas/jotas/jota/jota-partitura/@@display-file/midi/Jota.midi	File: 178.mid	Tracks: 1	Length: 117.8117058
Name: Jota de Portomarín - Partitura	Link: https://folkotecagalega.com/pezas/jotas/jota-de-portomarin/jota-de-portomarin-partitura/@@display-file/midi/Jota%20de%20Portomar%C3%ADn.midi	File: 179.mid	Tracks: 1	Length: 60.75
Name: Aires de Carnaval - Partitura	Link: https://folkotecagalega.com/pezas/jotas/aires-de-carnaval/aires-de-carnaval-partitura/@@display-file/midi/Aires%20de%20Carnaval.midi	File: 180.mid	Tracks: 2	Length: 145.92
Name: A Xeitosa - Partitura	Link: https://folkotecagalega.com/pezas/jotas/a-xeitosa/a-xeitosa-partitura/@@display-file/midi/A%20Xeitosa.midi	File: 181.mid	Tracks: 2	Length: 96.3175989
Name: Jota - Partitura	Link: https://folkotecagalega.com/pezas/jotas/jota-11/jota-partitura/@@display-file/midi/Jota.midi	File: 182.mid	Tracks: 1	Length: 113.3715136
Name: Jota dos de Maderne - Partitura	Link: https://folkotecagalega.com/pezas/jotas/jota-dos-de-maderne/jota-dos-de-maderne-partitura/@@display-file/midi/Jota%20dos%20de%20Maderne.midi	File: 183.mid	Tracks: 1	Length: 71.90625
Name: Jota - Partitura	Link: https://folkotecagalega.com/pezas/jotas/jota-28/jota-partitura/@@display-file/midi/Jota.midi	File: 184.mid	Tracks: 2	Length: 162.9881538
Name: Jota Valseada - Partitura	Link: https://folkotecagalega.com/pezas/jotas/jota-valseada-2/jota-valseada-partitura/@@display-file/midi/Jota%20Valseada.midi	File: 185.mid	Tracks: 2	Length: 131.3715271
Name: Jota de Carelle - Partitura	Link: https://folkotecagalega.com/pezas/jotas/jota-de-carelle/jota-de-carelle-partitura/@@display-file/midi/Jota%20de%20Carelle.midi	File: 186.mid	Tracks: 2	Length: 324.1711044
Name: Jota de Pontevedra - Partitura	Link: https://folkotecagalega.com/pezas/jotas/jota-de-pontevedra-4/jota-de-pontevedra-partitura/@@display-file/midi/Jota%20de%20Pontevedra.midi	File: 187.mid	Tracks: 1	Length: 176.1027314
Name: Jota de Berdoias - Partitura	Link: https://folkotecagalega.com/pezas/jotas/jota-de-berdoias/jota-de-berdoias-partitura/@@display-file/midi/Jota%20de%20Berdoias.midi	File: 188.mid	Tracks: 1	Length: 128.2587594
Name: Jota de Lugo - Partitura	Link: https://folkotecagalega.com/pezas/jotas/jota-de-lugo/jota-de-lugo-partitura/@@display-file/midi/Jota%20de%20Lugo.midi	File: 189.mid	Tracks: 2	Length: 189.6519378
Name: Jota de Moia - Partitura	Link: https://folkotecagalega.com/pezas/jotas/jota-de-moia/jota-de-moia-partitura/@@display-file/midi/Jota%20de%20Moia.midi	File: 190.mid	Tracks: 2	Length: 102.0
Name: Jota de Vilar - Partitura	Link: https://folkotecagalega.com/pezas/jotas/jota-de-vilar/jota-de-vilar-partitura/@@display-file/midi/Jota%20de%20Vilar.midi	File: 191.mid	Tracks: 1	Length: 87.54
Name: Jota de Montrove - Partitura	Link: https://folkotecagalega.com/pezas/jotas/jota-de-montrove/jota-de-montrove-partitura/@@display-file/midi/Jota%20de%20Montrove.midi	File: 192.mid	Tracks: 2	Length: 358.44
Name: Jota da Ponte de Outeiro - Partitura	Link: https://folkotecagalega.com/pezas/jotas/jota-da-ponte-de-outeiro/jota-da-ponte-de-outeiro-partitura/@@display-file/midi/Jota%20da%20Ponte%20de%20Outeiro.midi	File: 193.mid	Tracks: 1	Length: 145.60921225
Name: Jota de Cabana - Partitura	Link: https://folkotecagalega.com/pezas/jotas/jota-de-cabana/jota-de-cabana-partitura/@@display-file/midi/Jota%20de%20Cabana.midi	File: 194.mid	Tracks: 2	Length: 131.8636012
Name: Jota da Guia - Partitura	Link: https://folkotecagalega.com/pezas/jotas/jota-da-guia/jota-da-guia-partitura/@@display-file/midi/Jota%20da%20Guia.midi	File: 195.mid	Tracks: 1	Length: 67.999932
Name: Jota de Son - Partitura	Link: https://folkotecagalega.com/pezas/jotas/jota-de-son/jota-de-son-partitura/@@display-file/midi/Jota%20de%20Son.midi	File: 196.mid	Tracks: 1	Length: 60.6352638
Name: Alborada da Lanzada	Link: http://perso.wanadoo.es/marco.velez/repertor/pezas/midi/0002.mid	File: 197.mid	Tracks: 2	Length: 95.36
Name: Danza de Entroido de Santo Hadrián de Cobres	Link: http://perso.wanadoo.es/marco.velez/repertor/pezas/midi/0051.mid	File: 198.mid	Tracks: 2	Length: 88.336722
Name: Vira o pé (danza)	Link: http://perso.wanadoo.es/marco.velez/repertor/pezas/midi/0024.mid	File: 199.mid	Tracks: 1	Length: 165.8141199
Name: De Ruada (foliada)	Link: http://perso.wanadoo.es/marco.velez/repertor/pezas/midi/0038.mid	File: 200.mid	Tracks: 1	Length: 120.9665457
Name: Foliada de Luxán	Link: http://perso.wanadoo.es/marco.velez/repertor/pezas/midi/0032.mid	File: 201.mid	Tracks: 2	Length: 40.90905
Name: Foliada de Portosín	Link: http://perso.wanadoo.es/marco.velez/repertor/pezas/midi/0039.mid	File: 202.mid	Tracks: 1	Length: 102.8470074
Name: Foliada de San Cibrán	Link: http://perso.wanadoo.es/marco.velez/repertor/pezas/midi/0034.mid	File: 203.mid	Tracks: 1	Length: 38.96
Name: Foliada do repertorio dos Areeiras	Link: http://perso.wanadoo.es/marco.velez/repertor/pezas/midi/0035.mid	File: 204.mid	Tracks: 2	Length: 94.0284774
Name: Heicho de dar	queridiña (foliada)	Link: http://perso.wanadoo.es/marco.velez/repertor/pezas/midi/0012.mid	File: 205.mid	Tracks: 1	Length: 101.0770848
Name: A xeitosa (jota galega)	Link: http://perso.wanadoo.es/marco.velez/repertor/pezas/midi/0013.mid	File: 206.mid	Tracks: 1	Length: 30.8837024
Name: Jota da Ponte de Outeiro (2)	Link: http://perso.wanadoo.es/marco.velez/repertor/pezas/midi/0052.mid	File: 207.mid	Tracks: 1	Length: 30.8837024
Name: Jota de Boimorto	Link: http://perso.wanadoo.es/marco.velez/repertor/pezas/midi/0046.mid	File: 208.mid	Tracks: 1	Length: 172.3085451
Name: Jota de Cures	Link: http://perso.wanadoo.es/marco.velez/repertor/pezas/midi/0064.mid	File: 209.mid	Tracks: 1	Length: 93.9665727
Name: Jota de Espiñarcao	Link: http://perso.wanadoo.es/marco.velez/repertor/pezas/midi/0044.mid	File: 210.mid	Tracks: 2	Length: 170.07
Name: Jota de Ferreira de Pantón	Link: http://perso.wanadoo.es/marco.velez/repertor/pezas/midi/0058.mid	File: 211.mid	Tracks: 1	Length: 104.34
Name: Jota de Guitizá	Link: http://perso.wanadoo.es/marco.velez/repertor/pezas/midi/0072.mid	File: 212.mid	Tracks: 2	Length: 45.1363185
Name: Jota de Neaño	Link: http://perso.wanadoo.es/marco.velez/repertor/pezas/midi/0050.mid	File: 213.mid	Tracks: 1	Length: 155.7427014
Name: Jota de Santiago de Miraz	Link: http://perso.wanadoo.es/marco.velez/repertor/pezas/midi/0055.mid	File: 214.mid	Tracks: 1	Length: 50.3825
Name: Jota de Tui	Link: http://perso.wanadoo.es/marco.velez/repertor/pezas/midi/0040.mid	File: 215.mid	Tracks: 1	Length: 136.0284354
Name: Jota do Saviñao	Link: http://perso.wanadoo.es/marco.velez/repertor/pezas/midi/0063.mid	File: 216.mid	Tracks: 2	Length: 54.2912368
Name: Marcha de Riotorto	Link: http://perso.wanadoo.es/marco.velez/repertor/pezas/midi/0048.mid	File: 217.mid	Tracks: 2	Length: 145.0234569
Name: A Balastreira (mazurca galega)	Link: http://perso.wanadoo.es/marco.velez/repertor/pezas/midi/0005.mid	File: 218.mid	Tracks: 2	Length: 87.8470149
Name: Mazurca de Espiñarcao	Link: http://perso.wanadoo.es/marco.velez/repertor/pezas/midi/0043.mid	File: 219.mid	Tracks: 1	Length: 29.2571136
Name: Mazurca galega do repertorio dos Areeiras e dos
Rosales	Link: http://perso.wanadoo.es/marco.velez/repertor/pezas/pdf/0036.mid	File: 220.mid	Tracks: 1	Length: 84.16
Name: Moliñeira das Nogais	Link: http://perso.wanadoo.es/marco.velez/repertor/pezas/midi/0045.mid	File: 221.mid	Tracks: 2	Length: 56.36
Name: Muiñeira	Link: http://perso.wanadoo.es/marco.velez/repertor/pezas/midi/0065.mid	File: 222.mid	Tracks: 2	Length: 169.52
Name: Muiñeira da Ponte de Outeiro	Link: http://perso.wanadoo.es/marco.velez/repertor/pezas/midi/0060.mid	File: 223.mid	Tracks: 1	Length: 81.3
Name: Muiñeira de Boimorto	Link: http://perso.wanadoo.es/marco.velez/repertor/pezas/midi/0047.mid	File: 224.mid	Tracks: 1	Length: 45.1363185
Name: Muiñeira de Ferreira de Pantón	Link: http://perso.wanadoo.es/marco.velez/repertor/pezas/midi/0059.mid	File: 225.mid	Tracks: 1	Length: 93.2289716
Name: Muiñeira de Gonte	Link: http://perso.wanadoo.es/marco.velez/repertor/pezas/midi/0068.mid	File: 226.mid	Tracks: 1	Length: 71.1544743
Name: Muiñeira de Guitizá	Link: http://perso.wanadoo.es/marco.velez/repertor/pezas/midi/0071.mid	File: 227.mid	Tracks: 1	Length: 34.2285372
Name: Muiñeira de Monterrei	Link: http://perso.wanadoo.es/marco.velez/repertor/pezas/midi/0007.mid	File: 228.mid	Tracks: 2	Length: 104.7881829
Name: Muiñeira de Santa María de Oleiros	Link: http://perso.wanadoo.es/marco.velez/repertor/pezas/midi/0074.mid	File: 229.mid	Tracks: 2	Length: 34.1311282
Name: Muiñeira de Santiago de Miraz	Link: http://perso.wanadoo.es/marco.velez/repertor/pezas/midi/0056.mid	File: 230.mid	Tracks: 2	Length: 129.3175824
Name: Muiñeira de Sexo	Link: http://perso.wanadoo.es/marco.velez/repertor/pezas/midi/0070.mid	File: 231.mid	Tracks: 1	Length: 29.697864
Name: Muiñeira de Vilanova	Link: http://perso.wanadoo.es/marco.velez/repertor/pezas/midi/0006.mid	File: 232.mid	Tracks: 1	Length: 82.02
Name: Muiñeira de Vilantime	Link: http://perso.wanadoo.es/marco.velez/repertor/pezas/midi/0067.mid	File: 233.mid	Tracks: 2	Length: 75.3176094
Name: Muiñeira de Villaverde	Link: http://perso.wanadoo.es/marco.velez/repertor/pezas/midi/0066.mid	File: 234.mid	Tracks: 1	Length: 27.495698
Name: Muiñeira do Castrillón	Link: http://perso.wanadoo.es/marco.velez/repertor/pezas/midi/0054.mid	File: 235.mid	Tracks: 1	Length: 33.157845
Name: Muiñeira do repertorio dos Cinco de Galicia (1)	Link: http://perso.wanadoo.es/marco.velez/repertor/pezas/midi/0075.mid	File: 236.mid	Tracks: 2	Length: 71.1924216
Name: Muiñeira do repertorio dos Cinco de Galicia (2)	Link: http://perso.wanadoo.es/marco.velez/repertor/pezas/midi/0076.mid	File: 237.mid	Tracks: 1	Length: 88.9306323
Name: Muiñeira do Saviñao	Link: http://perso.wanadoo.es/marco.velez/repertor/pezas/midi/0062.mid	File: 238.mid	Tracks: 1	Length: 143.94
Name: Muiñeira dos Dezas	Link: http://perso.wanadoo.es/marco.velez/repertor/pezas/midi/0069.mid	File: 239.mid	Tracks: 1	Length: 117.5454232
Name: Xa non te quero (muiñeira)	Link: http://perso.wanadoo.es/marco.velez/repertor/pezas/midi/0018.mid	File: 240.mid	Tracks: 2	Length: 105.4908036
Name: Na eira (pasacorredoiras)	Link: http://perso.wanadoo.es/marco.velez/repertor/pezas/midi/0015.mid	File: 241.mid	Tracks: 2	Length: 96.8665698
Name: A volta da festa	Link: http://perso.wanadoo.es/marco.velez/repertor/pezas/midi/0011.mid	File: 242.mid	Tracks: 2	Length: 59.1503922
Name: Pasodoble corrido do repertorio dos Campaneiros	Link: http://perso.wanadoo.es/marco.velez/repertor/pezas/midi/0028.mid	File: 243.mid	Tracks: 1	Length: 123.4907856
Name: Pasodoble corrido do repertorio dos Campaneiros	Link: http://perso.wanadoo.es/marco.velez/repertor/pezas/midi/0028.mid	File: 244.mid	Tracks: 1	Length: 84.8284866
Name: Pasodoble de Meira	Link: http://perso.wanadoo.es/marco.velez/repertor/pezas/midi/0041.mid	File: 245.mid	Tracks: 1	Length: 50.6856816
Name: Pasodoble de Pol	Link: http://perso.wanadoo.es/marco.velez/repertor/pezas/midi/0001.mid	File: 246.mid	Tracks: 1	Length: 57.6314925
Name: Pasodoble de Santaia de Madelos	Link: http://perso.wanadoo.es/marco.velez/repertor/pezas/midi/0057.mid	File: 247.mid	Tracks: 2	Length: 131.6998683
Name: Pasodoble de Sobrado dos Monxes	Link: http://perso.wanadoo.es/marco.velez/repertor/pezas/midi/0037.mid	File: 248.mid	Tracks: 1	Length: 104.227827
Name: A carrasqueira (polka galega)	Link: http://perso.wanadoo.es/marco.velez/repertor/pezas/midi/0016.mid	File: 249.mid	Tracks: 1	Length: 112.25722705
Name: A pequerrecha (polka galega)	Link: http://perso.wanadoo.es/marco.velez/repertor/pezas/midi/0021.mid	File: 250.mid	Tracks: 2	Length: 116.526141
Name: Polka da Ponte de Outeiro	Link: http://perso.wanadoo.es/marco.velez/repertor/pezas/midi/0061.mid	File: 251.mid	Tracks: 2	Length: 168.2
Name: Polka galega do repertorio dos Areeiras	Link: http://perso.wanadoo.es/marco.velez/repertor/pezas/midi/0014.mid	File: 252.mid	Tracks: 1	Length: 187.411671
Name: Polka galega do repertorio dos Campaneiros	Link: http://perso.wanadoo.es/marco.velez/repertor/pezas/midi/0008.mid	File: 253.mid	Tracks: 1	Length: 130.56
Name: Aires de carnaval	Link: http://perso.wanadoo.es/marco.velez/repertor/pezas/midi/0022.mid	File: 254.mid	Tracks: 2	Length: 102.705831
Name: Aire de valse	Link: http://perso.wanadoo.es/marco.velez/repertor/pezas/midi/0017.mid	File: 255.mid	Tracks: 2	Length: 87.2665794
Name: Valse galego do repertorio dos Areeiras	Link: http://perso.wanadoo.es/marco.velez/repertor/pezas/midi/0033.mid	File: 256.mid	Tracks: 2	Length: 152.6116884
Name: Valse galego do repertorio dos Campaneiros (1)	Link: http://perso.wanadoo.es/marco.velez/repertor/pezas/midi/0019.mid	File: 257.mid	Tracks: 1	Length: 38.6841525
Name: Valse galego do repertorio dos Campaneiros (2)	Link: http://perso.wanadoo.es/marco.velez/repertor/pezas/midi/0020.mid	File: 258.mid	Tracks: 1	Length: 58.78213805
Name: Valse galego do repertorio dos Rosales	Link: http://perso.wanadoo.es/marco.velez/repertor/pezas/midi/0003.mid	File: 259.mid	Tracks: 2	Length: 159.5998404
Name: Valse picado do repertorio dos Campaneiros	Link: http://perso.wanadoo.es/marco.velez/repertor/pezas/midi/0023.mid	File: 260.mid	Tracks: 1	Length: 178.44
Name: A Barquiña	Link: http://www.gaitagallega.es/images/editor/a-barquina.mid	File: 261.mid	Tracks: 1	Length: 75.8795636
Name: A Cachimba Dourada	Link: http://www.gaitagallega.es/images/editor/a-cachimba-dourada.mid	File: 262.mid	Tracks: 1	Length: 85.44
Name: A codea de pan	Link: http://www.gaitagallega.es/images/editor/a-codea-de-pan.mid	File: 263.mid	Tracks: 1	Length: 169.3728718
Name: A muller que capa ós homes	Link: http://www.gaitagallega.es/images/editor/a-muller-que-capa-os-homes.mid	File: 264.mid	Tracks: 2	Length: 134.4352269
Name: A Praza do Ferro	Link: http://www.gaitagallega.es/images/editor/a-praza-do-ferro.mid	File: 265.mid	Tracks: 2	Length: 104.7881829
Name: A Xeitosa	Link: http://www.gaitagallega.es/images/editor/a-xeitosa.mid	File: 266.mid	Tracks: 1	Length: 30.0
Name: Aforamento dunha jota de auga nun micromatraz	Link: http://www.gaitagallega.es/images/editor/aforamento-dunha-jota-de-auga-nun-micromatraz.mid	File: 267.mid	Tracks: 1	Length: 119.6439268
Name: Aires de Carnaval	Link: http://www.gaitagallega.es/images/editor/aires-de-carnaval.mid	File: 268.mid	Tracks: 2	Length: 33.571395
Name: Antoxos	Link: http://www.gaitagallega.es/images/editor/antoxos.mid	File: 269.mid	Tracks: 1	Length: 30.0
Name: Aquelando choias	Link: http://www.gaitagallega.es/images/editor/aquelando-choias.mid	File: 270.mid	Tracks: 2	Length: 128.0822889
Name: As mozas do Coto Grande	Link: http://www.gaitagallega.es/images/editor/as-mozas-do-coto-grande.mid	File: 271.mid	Tracks: 1	Length: 26.842116
Name: Blanca o Negra	Link: http://www.gaitagallega.es/images/editor/blanca-o-negra.mid	File: 272.mid	Tracks: 2	Length: 59.775
Name: Caíches	Link: http://www.gaitagallega.es/images/editor/caiches.mid	File: 273.mid	Tracks: 1	Length: 40.1999598
Name: Chouteira do Lerez	Link: http://www.gaitagallega.es/images/editor/chouteira-do-lerez.mid	File: 274.mid	Tracks: 1	Length: 84.9665817
Name: Churrusqueira	Link: http://www.gaitagallega.es/images/editor/churrusqueira.mid	File: 275.mid	Tracks: 1	Length: 138.3375
Name: Danza do Antroido de San Adrián de Cobres	Link: http://www.gaitagallega.es/images/editor/danza-do-antroido-de-san-adrian-de-cobres.mid	File: 276.mid	Tracks: 1	Length: 157.7293329
Name: Danzarica	Link: http://www.gaitagallega.es/images/editor/danzarica.mid	File: 277.mid	Tracks: 2	Length: 81.24
Name: De Hermaña a Caión	Link: http://www.gaitagallega.es/images/editor/de-hermana-a-caion.mid	File: 278.mid	Tracks: 2	Length: 72.16
Name: De Vagariño	Link: http://www.gaitagallega.es/images/editor/de-vagarino.mid	File: 279.mid	Tracks: 1	Length: 182.714103
Name: De Xermaña a Caión	Link: http://www.gaitagallega.es/images/editor/de-xermana-a-caion.mid	File: 280.mid	Tracks: 1	Length: 72.16
Name: En Belén hai moita Festa	Link: http://www.gaitagallega.es/images/editor/en-belen-hai-moita-festa.mid	File: 281.mid	Tracks: 2	Length: 126.79101475
Name: Festa na Eira	Link: http://www.gaitagallega.es/images/editor/festa-na-eira.mid	File: 282.mid	Tracks: 2	Length: 145.92
Name: Ista e miña	Link: http://www.gaitagallega.es/images/editor/ista-e-mina.mid	File: 283.mid	Tracks: 1	Length: 77.35
Name: Jota (Nº 350)	Link: http://www.gaitagallega.es/images/editor/jota-350.mid	File: 284.mid	Tracks: 1	Length: 110.5143686
Name: Jota 350	Link: http://www.gaitagallega.es/images/editor/jota-350(1).mid	File: 285.mid	Tracks: 1	Length: 90.725
Name: Jota a Miña Galega	Link: http://www.gaitagallega.es/images/editor/jota-a-mina-galega(1).mid	File: 286.mid	Tracks: 1	Length: 99.857043
Name: Jota da Cruña	Link: http://www.gaitagallega.es/images/editor/jota-da-cruna.mid	File: 287.mid	Tracks: 2	Length: 94.0940706
Name: Jota da Guia	Link: http://www.gaitagallega.es/images/editor/jota-da-guia.mid	File: 288.mid	Tracks: 1	Length: 51.2
Name: Jota da monta±a	Link: http://www.gaitagallega.es/images/editor/jota-da-monta-a.mid	File: 289.mid	Tracks: 1	Length: 46.3614736
Name: Jota das Bouzas	Link: http://www.gaitagallega.es/images/editor/jota-das-bouzas.mid	File: 290.mid	Tracks: 1	Length: 50.52624
Name: Jota das Nogais	Link: http://www.gaitagallega.es/images/editor/jota-das-nogais.mid	File: 291.mid	Tracks: 1	Length: 243.19456
Name: Jota de Abadín	Link: http://www.gaitagallega.es/images/editor/jota-de-abadin.mid	File: 292.mid	Tracks: 1	Length: 73.4726538
Name: Jota de Albite	Link: http://www.gaitagallega.es/images/editor/jota-de-albite.mid	File: 293.mid	Tracks: 2	Length: 146.3999268
Name: Jota de Arabexo	Link: http://www.gaitagallega.es/images/editor/jota-de-arabexo.mid	File: 294.mid	Tracks: 2	Length: 98.9726283
Name: Jota de Arbo	Link: http://www.gaitagallega.es/images/editor/jota-de-arbo.mid	File: 295.mid	Tracks: 1	Length: 91.3411308
Name: Jota de Bacariza	Link: http://www.gaitagallega.es/images/editor/jota-de-bacariza.mid	File: 296.mid	Tracks: 1	Length: 80.823489
Name: Jota de Barbeito	Link: http://www.gaitagallega.es/images/editor/jota-de-barbeito.mid	File: 297.mid	Tracks: 1	Length: 70.1646708
Name: Jota de Beigondo	Link: http://www.gaitagallega.es/images/editor/jota-de-beigondo.mid	File: 298.mid	Tracks: 1	Length: 85.7
Name: Jota de Boimorto	Link: http://www.gaitagallega.es/images/editor/jota-de-boimorto.mid	File: 299.mid	Tracks: 1	Length: 120.1209632
Name: Jota de Carelle	Link: http://www.gaitagallega.es/images/editor/jota-de-carelle.mid	File: 300.mid	Tracks: 2	Length: 81.4940769
Name: Jota de Corneantes	Link: http://www.gaitagallega.es/images/editor/jota-de-corneantes.mid	File: 301.mid	Tracks: 1	Length: 53.68413
Name: Jota de Emilio	Link: http://www.gaitagallega.es/images/editor/jota-de-emilio.mid	File: 302.mid	Tracks: 1	Length: 82.6387078
Name: Jota de Farelo	Link: http://www.gaitagallega.es/images/editor/jota-de-farelo.mid	File: 303.mid	Tracks: 1	Length: 95.0470149
Name: Jota de Ferreiros	Link: http://www.gaitagallega.es/images/editor/jota-de-ferreiros.mid	File: 304.mid	Tracks: 2	Length: 104.37
Name: Jota de Feáns	Link: http://www.gaitagallega.es/images/editor/jota-de-feans.mid	File: 305.mid	Tracks: 1	Length: 109.88486235
Name: Jota de Flariz	Link: http://www.gaitagallega.es/images/editor/jota-de-flariz.mid	File: 306.mid	Tracks: 1	Length: 123.8469969
Name: Jota de Folgoso	Link: http://www.gaitagallega.es/images/editor/jota-de-folgoso.mid	File: 307.mid	Tracks: 2	Length: 116.07
Name: Jota de Foxado	Link: http://www.gaitagallega.es/images/editor/jota-de-foxado.mid	File: 308.mid	Tracks: 1	Length: 20.72
Name: Jota de Guitizá	Link: http://www.gaitagallega.es/images/editor/jota-de-guitiza.mid	File: 309.mid	Tracks: 1	Length: 20.72
Name: Jota de José	Link: http://www.gaitagallega.es/images/editor/jota-de-jose.mid	File: 310.mid	Tracks: 1	Length: 141.1331922
Name: Jota de la Madalena	Link: http://www.gaitagallega.es/images/editor/jota-de-la-madalena.mid	File: 311.mid	Tracks: 1	Length: 109.0857961
Name: Jota de Laracha	Link: http://www.gaitagallega.es/images/editor/jota-de-laracha.mid	File: 312.mid	Tracks: 1	Length: 74.9998875
Name: Jota de Lleitariegos	Link: http://www.gaitagallega.es/images/editor/jota-de-lleitariegos.mid	File: 313.mid	Tracks: 1	Length: 97.32
Name: Jota de Lucas	Link: http://www.gaitagallega.es/images/editor/jota-de-lucas.mid	File: 314.mid	Tracks: 1	Length: 235.9908468
Name: Jota de Malpica	Link: http://www.gaitagallega.es/images/editor/jota-de-malpica.mid	File: 315.mid	Tracks: 2	Length: 183.176379
Name: Jota de Millarada	Link: http://www.gaitagallega.es/images/editor/jota-de-millarada.mid	File: 316.mid	Tracks: 1	Length: 102.558078
Name: Jota de Moia	Link: http://www.gaitagallega.es/images/editor/jota-de-moia.mid	File: 317.mid	Tracks: 1	Length: 150.072
Name: Jota de Montrove	Link: http://www.gaitagallega.es/images/editor/jota-de-montrove.mid	File: 318.mid	Tracks: 2	Length: 180.9715643
Name: Jota de Neaño	Link: http://www.gaitagallega.es/images/editor/jota-de-neano.mid	File: 319.mid	Tracks: 2	Length: 81.75
Name: Jota de Negreira	Link: http://www.gaitagallega.es/images/editor/jota-de-negreira.mid	File: 320.mid	Tracks: 1	Length: 228.1316702
Name: Jota de Niñodaguia	Link: http://www.gaitagallega.es/images/editor/jota-de-ninodaguia.mid	File: 321.mid	Tracks: 1	Length: 199.2646656
Name: Jota de Noia	Link: http://www.gaitagallega.es/images/editor/jota-de-noia.mid	File: 322.mid	Tracks: 1	Length: 61.1724872
Name: Jota de Ordenes	Link: http://www.gaitagallega.es/images/editor/jota-de-ordenes.mid	File: 323.mid	Tracks: 1	Length: 77.999922
Name: Jota de Ourense	Link: http://www.gaitagallega.es/images/editor/jota-de-ourense.mid	File: 324.mid	Tracks: 1	Length: 225.76
Name: Jota de Outeiro	Link: http://www.gaitagallega.es/images/editor/jota-de-outeiro.mid	File: 325.mid	Tracks: 1	Length: 56.5060472
Name: Jota de Oza	Link: http://www.gaitagallega.es/images/editor/jota-de-oza.mid	File: 326.mid	Tracks: 1	Length: 75.486761
Name: Jota de Pacios de Mourisco	Link: http://www.gaitagallega.es/images/editor/jota-de-pacios-de-mourisco.mid	File: 327.mid	Tracks: 1	Length: 107.4723082
Name: Jota de Paradela	Link: http://www.gaitagallega.es/images/editor/jota-de-paradela.mid	File: 328.mid	Tracks: 1	Length: 64.6
Name: Jota de Pontevedra (bis)	Link: http://www.gaitagallega.es/images/editor/jota-de-pontevedra-bis.mid	File: 329.mid	Tracks: 2	Length: 103.9222816
Name: Jota de Pontevedra 2	Link: http://www.gaitagallega.es/images/editor/jota-de-pontevedra-2.mid	File: 330.mid	Tracks: 2	Length: 160.9715493
Name: Jota de Pontevedra	Link: http://www.gaitagallega.es/images/editor/jota-de-pontevedra.mid	File: 331.mid	Tracks: 2	Length: 133.5528744
Name: Jota de Porto do Cabo	Link: http://www.gaitagallega.es/images/editor/jota-de-porto-do-cabo.mid	File: 332.mid	Tracks: 1	Length: 102.4723042
Name: Jota de Recelle	Link: http://www.gaitagallega.es/images/editor/jota-de-recelle.mid	File: 333.mid	Tracks: 1	Length: 152.7237453
Name: Jota de Sabela	Link: http://www.gaitagallega.es/images/editor/jota-de-sabela.mid	File: 334.mid	Tracks: 2	Length: 77.0453775
Name: Jota de San Adrián de Cobres	Link: http://www.gaitagallega.es/images/editor/jota-de-san-adrian-de-cobres.mid	File: 335.mid	Tracks: 2	Length: 52.285662
Name: Jota de San Marcos de Abegondo	Link: http://www.gaitagallega.es/images/editor/jota-de-san-marcos-de-abegondo.mid	File: 336.mid	Tracks: 2	Length: 182.04
Name: Jota de San Silvestre	Link: http://www.gaitagallega.es/images/editor/jota-de-san-silvestre.mid	File: 337.mid	Tracks: 1	Length: 97.63338215
Name: Jota de Sofán	Link: http://www.gaitagallega.es/images/editor/jota-de-sonfan.mid	File: 338.mid	Tracks: 1	Length: 99.9271728
Name: Jota de Son	Link: http://www.gaitagallega.es/images/editor/jota-de-son.mid	File: 339.mid	Tracks: 2	Length: 128.0822889
Name: Jota de Sonfán	Link: http://www.gaitagallega.es/images/editor/jota-de-sonfan(1).mid	File: 340.mid	Tracks: 1	Length: 139.9058124
Name: Jota de Soutelo	Link: http://www.gaitagallega.es/images/editor/jota-de-soutelo.mid	File: 341.mid	Tracks: 2	Length: 189.6704934
Name: Jota de Taboada	Link: http://www.gaitagallega.es/images/editor/jota-de-taboada.mid	File: 342.mid	Tracks: 2	Length: 144.1763985
Name: Jota de Tui	Link: http://www.gaitagallega.es/images/editor/jota-de-tui.mid	File: 343.mid	Tracks: 1	Length: 127.411701
Name: Jota de Vilar de Conforto	Link: http://www.gaitagallega.es/images/editor/jota-de-vilar-de-conforto.mid	File: 344.mid	Tracks: 1	Length: 121.058763
Name: Jota de Vilar	Link: http://www.gaitagallega.es/images/editor/jota-de-vilar.mid	File: 345.mid	Tracks: 1	Length: 43.6
Name: Jota de Vilarmaior	Link: http://www.gaitagallega.es/images/editor/jota-de-vilarmaior.mid	File: 346.mid	Tracks: 2	Length: 44.571384
Name: Jota de Xermil	Link: http://www.gaitagallega.es/images/editor/jota-de-xermil.mid	File: 347.mid	Tracks: 2	Length: 92.072804
Name: Jota de Xestoso do Lor	Link: http://www.gaitagallega.es/images/editor/jota-de-xestoso-do-lor.mid	File: 348.mid	Tracks: 1	Length: 130.875
Name: Jota del menudillo 2	Link: http://www.gaitagallega.es/images/editor/jota-del-menudillo-2.mid	File: 349.mid	Tracks: 1	Length: 144.352869
Name: Jota del menudillo	Link: http://www.gaitagallega.es/images/editor/jota-del-menudillo.mid	File: 350.mid	Tracks: 1	Length: 64.9666017
Name: Jota do 3	Link: http://www.gaitagallega.es/images/editor/jota-do-3.mid	File: 351.mid	Tracks: 2	Length: 130.1998698
Name: Jota do Ateneo	Link: http://www.gaitagallega.es/images/editor/jota-do-ateneo(1).mid	File: 352.mid	Tracks: 1	Length: 106.8817113
Name: Jota do Besbello	Link: http://www.gaitagallega.es/images/editor/jota-do-besbello(1).mid	File: 353.mid	Tracks: 1	Length: 136.588167
Name: Jota do Cebreiro	Link: http://www.gaitagallega.es/images/editor/jota-do-cebreiro(1).mid	File: 354.mid	Tracks: 1	Length: 128.0822889
Name: Jota do Crego	Link: http://www.gaitagallega.es/images/editor/jota-do-crego(1).mid	File: 355.mid	Tracks: 1	Length: 73.6316084
Name: Jota do Escano	Link: http://www.gaitagallega.es/images/editor/jota-do-escano(1).mid	File: 356.mid	Tracks: 1	Length: 158.72
Name: Jota do Formarigo	Link: http://www.gaitagallega.es/images/editor/jota-do-formarigo(1).mid	File: 357.mid	Tracks: 2	Length: 44.181774
Name: Jota do meu pai	Link: http://www.gaitagallega.es/images/editor/jota-do-meu-pai(1).mid	File: 358.mid	Tracks: 1	Length: 44.72
Name: Jota do Pía Paxaro	Link: http://www.gaitagallega.es/images/editor/jota-do-pia-paxaro(1).mid	File: 359.mid	Tracks: 3	Length: 171.570327
Name: Jota do Son	Link: http://www.gaitagallega.es/images/editor/jota-do-son(1).mid	File: 360.mid	Tracks: 1	Length: 135.1276866
Name: Jota do Vilarón	Link: http://www.gaitagallega.es/images/editor/jota-do-vilaron(1).mid	File: 361.mid	Tracks: 1	Length: 158.7984199
Name: Jota dos Lemavos	Link: http://www.gaitagallega.es/images/editor/jota-dos-lemavos.mid	File: 362.mid	Tracks: 2	Length: 111.958636
Name: Jota dos Mariñeiros	Link: http://www.gaitagallega.es/images/editor/jota-dos-marineiros.mid	File: 363.mid	Tracks: 2	Length: 108.8284626
Name: Jota galega nº 4	Link: http://www.gaitagallega.es/images/editor/jota-galega-n-4.mid	File: 364.mid	Tracks: 1	Length: 131.25847
Name: Jota galega nº 5	Link: http://www.gaitagallega.es/images/editor/jota-galega-n-5.mid	File: 365.mid	Tracks: 1	Length: 95.6999043
Name: Jota galega nº 6	Link: http://www.gaitagallega.es/images/editor/jota-galega-n-6.mid	File: 366.mid	Tracks: 1	Length: 75.27
Name: Jota Lucense	Link: http://www.gaitagallega.es/images/editor/jota-lucense.mid	File: 367.mid	Tracks: 1	Length: 68.6727845
Name: Jota Muxicas	Link: http://www.gaitagallega.es/images/editor/jota-muxicas.mid	File: 368.mid	Tracks: 1	Length: 76.999923
Name: Jota nº 2	Link: http://www.gaitagallega.es/images/editor/jota-n-2.mid	File: 369.mid	Tracks: 1	Length: 66.2727825
Name: Jota para Ourense	Link: http://www.gaitagallega.es/images/editor/jota-para-ourense.mid	File: 370.mid	Tracks: 1	Length: 97.800163
Name: Jota para Pastor	Link: http://www.gaitagallega.es/images/editor/jota-para-pastor.mid	File: 371.mid	Tracks: 2	Length: 139.7105822
Name: Jota para Sotelino	Link: http://www.gaitagallega.es/images/editor/jota-para-sotelino.mid	File: 372.mid	Tracks: 1	Length: 103.7411246
Name: Jota requinteada de Paulino	Link: http://www.gaitagallega.es/images/editor/jota-requinteada-de-paulino.mid	File: 373.mid	Tracks: 2	Length: 60.353511075
Name: Jota requinteada de Seivane	Link: http://www.gaitagallega.es/images/editor/jota-requinteada-de-seivane.mid	File: 374.mid	Tracks: 2	Length: 106.1038231
Name: Jota Roubada	Link: http://www.gaitagallega.es/images/editor/jota-roubada.mid	File: 375.mid	Tracks: 2	Length: 76.736727
Name: Jota(II)	Link: http://www.gaitagallega.es/images/editor/jota.mid	File: 376.mid	Tracks: 2	Length: 76.736727
Name: Jota	Link: http://www.gaitagallega.es/images/editor/jota.mid	File: 377.mid	Tracks: 2	Length: 76.736727
Name: Jotabé	Link: http://www.gaitagallega.es/images/editor/jotabe.mid	File: 378.mid	Tracks: 2	Length: 76.736727
Name: Leceriña	Link: http://www.gaitagallega.es/images/editor/lecerina.mid	File: 379.mid	Tracks: 1	Length: 70.5
Name: Lembranzas do Gaiteiro	Link: http://www.gaitagallega.es/images/editor/lembranzas-do-gaiteiro.mid	File: 380.mid	Tracks: 2	Length: 76.736727
Name: Lucecú	Link: http://www.gaitagallega.es/images/editor/lucecu.mid	File: 381.mid	Tracks: 2	Length: 76.736727
Name: Mariñeiro de Cambados	Link: http://www.gaitagallega.es/images/editor/marineiro-de-cambados.mid	File: 382.mid	Tracks: 2	Length: 76.736727
Name: Menor	Link: http://www.gaitagallega.es/images/editor/menor.mid	File: 383.mid	Tracks: 2	Length: 76.736727
Name: Meu Manuel	Link: http://www.gaitagallega.es/images/editor/meu-manuel.mid	File: 384.mid	Tracks: 2	Length: 76.736727
Name: Miruchiño	Link: http://www.gaitagallega.es/images/editor/miruchino.mid	File: 385.mid	Tracks: 2	Length: 76.736727
Name: Miña Maripepa	Link: http://www.gaitagallega.es/images/editor/mina-maripepa.mid	File: 386.mid	Tracks: 2	Length: 76.736727
Name: Mouchiño	Link: http://www.gaitagallega.es/images/editor/mouchino.mid	File: 387.mid	Tracks: 2	Length: 76.736727
Name: Muredaira	Link: http://www.gaitagallega.es/images/editor/muredaira.mid	File: 388.mid	Tracks: 2	Length: 76.736727
Name: Na Romaxe de San Fins do Castro	Link: http://www.gaitagallega.es/images/editor/na-romaxe-de-san-fins-do-castro.mid	File: 389.mid	Tracks: 2	Length: 76.736727
Name: No adro de Sárdoma	Link: http://www.gaitagallega.es/images/editor/no-adro-de-sardoma.mid	File: 390.mid	Tracks: 1	Length: 80.3181015
Name: No Miño	Link: http://www.gaitagallega.es/images/editor/no-mino.mid	File: 391.mid	Tracks: 2	Length: 76.736727
Name: Novo Milenium	Link: http://www.gaitagallega.es/images/editor/novo-milenium.mid	File: 392.mid	Tracks: 2	Length: 76.736727
Name: O Brumeigo	Link: http://www.gaitagallega.es/images/editor/o-brumeigo.mid	File: 393.mid	Tracks: 2	Length: 76.736727
Name: O Furabolos	Link: http://www.gaitagallega.es/images/editor/o-furabolos.mid	File: 394.mid	Tracks: 2	Length: 76.736727
Name: O Merlo	Link: http://www.gaitagallega.es/images/editor/o-merlo.mid	File: 395.mid	Tracks: 2	Length: 76.736727
Name: O poleiro	Link: http://www.gaitagallega.es/images/editor/o-poleiro.mid	File: 396.mid	Tracks: 2	Length: 76.736727
Name: O saír da romaría	Link: http://www.gaitagallega.es/images/editor/o-sair-da-romaria.mid	File: 397.mid	Tracks: 2	Length: 76.736727
Name: Pechadiño	pechadiño	Link: http://www.gaitagallega.es/images/editor/pechadino-pechadino.mid	File: 398.mid	Tracks: 2	Length: 76.736727
Name: Peizoquiña	Link: http://www.gaitagallega.es/images/editor/peizoquina.mid	File: 399.mid	Tracks: 2	Length: 76.736727
Name: Pra ningures	Link: http://www.gaitagallega.es/images/editor/pra-ningures.mid	File: 400.mid	Tracks: 2	Length: 76.736727
Name: Reflexos de Outrora	Link: http://www.gaitagallega.es/images/editor/reflexos-de-outrora.mid	File: 401.mid	Tracks: 1	Length: 36.9
Name: Remexido de jotas de Farruco Paradela	Link: http://www.gaitagallega.es/images/editor/remexido-de-jotas-de-farruco-paradela.mid	File: 402.mid	Tracks: 2	Length: 76.736727
Name: Romaxe	Link: http://www.gaitagallega.es/images/editor/romaxe.mid	File: 403.mid	Tracks: 2	Length: 76.736727
Name: Ruada de Bergantiños	Link: http://www.gaitagallega.es/images/editor/ruada-de-bergantinos.mid	File: 404.mid	Tracks: 2	Length: 76.736727
Name: Ruada de Camariñas	Link: http://www.gaitagallega.es/images/editor/ruada-de-camarinas.mid	File: 405.mid	Tracks: 2	Length: 76.736727
Name: Ruada de Cerdeira	Link: http://www.gaitagallega.es/images/editor/ruada-de-cerdeira.mid	File: 406.mid	Tracks: 2	Length: 76.736727
Name: Ruada de Loroño	Link: http://www.gaitagallega.es/images/editor/ruada-de-lorono.mid	File: 407.mid	Tracks: 2	Length: 76.736727
Name: Ruada de Pontevedra	Link: http://www.gaitagallega.es/images/editor/ruada-de-pontevedra.mid	File: 408.mid	Tracks: 2	Length: 76.736727
Name: Ruada de Rebordelo 2	Link: http://www.gaitagallega.es/images/editor/ruada-de-rebordelo-2.mid	File: 409.mid	Tracks: 2	Length: 76.736727
Name: Ruada de Rebordelo	Link: http://www.gaitagallega.es/images/editor/ruada-de-rebordelo.mid	File: 410.mid	Tracks: 2	Length: 76.736727
Name: Ruada de Viascón	Link: http://www.gaitagallega.es/images/editor/ruada-de-viascon.mid	File: 411.mid	Tracks: 2	Length: 76.736727
Name: Ruada do Carramal	Link: http://www.gaitagallega.es/images/editor/ruada-do-carramal.mid	File: 412.mid	Tracks: 2	Length: 65.999934
Name: Saltareira	Link: http://www.gaitagallega.es/images/editor/saltareira.mid	File: 413.mid	Tracks: 2	Length: 76.736727
Name: Sariña	chaman a porta	Link: http://www.gaitagallega.es/images/editor/sarina-chaman-a-porta.mid	File: 414.mid	Tracks: 2	Length: 76.736727
Name: Saínza	Link: http://www.gaitagallega.es/images/editor/sainza.mid	File: 415.mid	Tracks: 2	Length: 76.736727
Name: Temprano	Link: http://www.gaitagallega.es/images/editor/temprano(1).mid	File: 416.mid	Tracks: 2	Length: 76.736727
Name: Terra meiga	Link: http://www.gaitagallega.es/images/editor/terra-meiga.mid	File: 417.mid	Tracks: 2	Length: 76.736727
Name: Trisqueliña	Link: http://www.gaitagallega.es/images/editor/trisquelina.mid	File: 418.mid	Tracks: 2	Length: 76.736727
Name: Troula das Rías Baixas	Link: http://www.gaitagallega.es/images/editor/troula-das-rias-baixas.mid	File: 419.mid	Tracks: 2	Length: 76.736727
Name: Troula de Salcedo	Link: http://www.gaitagallega.es/images/editor/troula-de-salcedo.mid	File: 420.mid	Tracks: 2	Length: 76.736727
Name: Troula pra catro gaiteiros	Link: http://www.gaitagallega.es/images/editor/troula-pra-catro-gaiteiros.mid	File: 421.mid	Tracks: 2	Length: 76.736727
Name: Volta da festa de Caroi	Link: http://www.gaitagallega.es/images/editor/volta-da-festa-de-caroi(1).mid	File: 422.mid	Tracks: 2	Length: 76.736727
Name: Xoaniña	Link: http://www.gaitagallega.es/images/editor/xoanina(1).mid	File: 423.mid	Tracks: 2	Length: 38.57139
Name: Xogos	Link: http://www.gaitagallega.es/images/editor/xogos(1).mid	File: 424.mid	Tracks: 2	Length: 76.736727
Name: Xota de Biobra	Link: http://www.gaitagallega.es/images/editor/xota-de-biobra(1).mid	File: 425.mid	Tracks: 2	Length: 76.736727
Name: Xota de Folgoso	Link: http://www.gaitagallega.es/images/editor/xota-de-folgoso(1).mid	File: 426.mid	Tracks: 2	Length: 76.736727
Name: Xota de Niñodaguia	Link: http://www.gaitagallega.es/images/editor/xota-de-ninodaguia(1).mid	File: 427.mid	Tracks: 2	Length: 76.736727
Name: Xota de Paulino	Link: http://www.gaitagallega.es/images/editor/xota-de-paulino(1).mid	File: 428.mid	Tracks: 2	Length: 76.736727
Name: Xota de Pontevedra (CS 350)	Link: http://www.gaitagallega.es/images/editor/xota-de-pontevedra-cs-350(1).mid	File: 429.mid	Tracks: 2	Length: 76.736727
Name: Xota de Pontevedra	Link: http://www.gaitagallega.es/images/editor/xota-de-pontevedra(1).mid	File: 430.mid	Tracks: 2	Length: 76.736727
Name: Xota de Riomao	Link: http://www.gaitagallega.es/images/editor/xota-de-riomao(1).mid	File: 431.mid	Tracks: 2	Length: 76.736727
Name: Xota de Xestoso do Lor	Link: http://www.gaitagallega.es/images/editor/xota-de-xestoso-do-lor(1).mid	File: 432.mid	Tracks: 2	Length: 76.736727
Name: Xota dos 28 puntos	Link: http://www.gaitagallega.es/images/editor/xota-dos-28-puntos(1).mid	File: 433.mid	Tracks: 2	Length: 76.736727
Name: Xota para Xesús	Link: http://www.gaitagallega.es/images/editor/xota-para-xesus(1).mid	File: 434.mid	Tracks: 1	Length: 59.732111
Name: Ó saír para a romaría	Link: http://www.gaitagallega.es/images/editor/o-sair-para-a-romaria(1).mid	File: 435.mid	Tracks: 2	Length: 76.736727
Name: A Laranxeira	Link: https://www.box.com/s/typ4evywd1oxywptytb3	File: 436.gp5	Tracks: 2	Length: 76.736727
Name: Mazurca de Couso DO	Link: https://www.box.com/s/61v9jnf2n0xzc6y83p5d	File: 437.gp5	Tracks: 2	Length: 76.736727
Name: Mazurca dos Campaneiros	Link: https://www.box.com/s/aogyg69ucgjem6nq9pjo	File: 438.gp5	Tracks: 2	Length: 76.736727
Name: A Afonsina DO	Link: https://www.box.com/s/yhrgz93wah1zd229teeg	File: 439.gp5	Tracks: 2	Length: 76.736727
Name: A Camposa	Link: https://www.box.com/s/6rkimp0fhkm0ggyrkms6	File: 440.gp5	Tracks: 2	Length: 76.736727
Name: A Pontebora DO	Link: https://www.box.com/s/p33f8r0269yaier7a25u	File: 441.gp5	Tracks: 2	Length: 76.736727
Name: Muiñeira do Areal	Link: https://www.box.com/s/btkurllgyupltgpw20u2	File: 442.gp5	Tracks: 2	Length: 76.736727
Name: Muiñeira de Brincadeira	Link: https://www.box.com/s/tylz8kgbfjsogdsdyvym	File: 443.gp5	Tracks: 1	Length: 56.85
Name: Muiñeira de Cabana	Link: https://www.box.com/s/htcy9mo0cncc3nnkby44	File: 444.gp5	Tracks: 1	Length: 58.92854
Name: Muiñeira do Espantallo	Link: https://www.box.com/s/umnlpjplrnv1sbqi71ba	File: 445.gp5	Tracks: 1	Length: 38.5
Name: Muiñeira de Forcarei	Link: https://www.box.com/s/6r39dt27qc701y8ue1rr	File: 446.gp5	Tracks: 2	Length: 50.25
Name: Muiñeira de Freixido	Link: https://www.box.com/s/2g4h9uij9xu1mrvto39p	File: 447.gp5	Tracks: 1	Length: 41.0454135
Name: Muiñeira de Ínsua DO	Link: https://www.box.com/s/6pfr282gb9d2g1h7y8af	File: 448.gp5	Tracks: 1	Length: 48.6520685
Name: Muiñeira Nº1	Link: https://www.box.com/s/kambc8zf50xh9googweq	File: 449.gp5	Tracks: 1	Length: 26.7390725
Name: Muiñeira non sei o seu nome	Link: https://www.box.com/s/53kk1jr9fhzgjfuzlli0	File: 450.gp5	Tracks: 1	Length: 55.909035
Name: Muiñeira Os Nogais DO	Link: https://www.box.com/s/jf8gbklu1rrrogxo5p50	File: 451.gp5	Tracks: 2	Length: 54.480965
Name: Muiñeira de Pazos de Borbén	Link: https://www.box.com/s/aaeppgtr2kcql8nwg1xp	File: 452.gp5	Tracks: 1	Length: 52.4999475
Name: Muiñeira de Pontesampaio	Link: https://www.box.com/s/mh7y0wuz2tjy5xg4hyc9	File: 453.gp5	Tracks: 2	Length: 54.9
Name: Muiñeira de Recolleita DO	Link: https://www.box.com/s/l8c9gy5lqn8ekyrq1r3r	File: 454.gp5	Tracks: 2	Length: 57.1874695
Name: Muiñeira Ruada DO	Link: https://www.box.com/s/dz4qvt1k93tx8mvw0k66	File: 455.gp5	Tracks: 1	Length: 37.090872
Name: Muiñeira Rubias DO	Link: https://www.box.com/s/f7f1i4fhv3xys3yrx955	File: 456.gp5	Tracks: 1	Length: 50.714235
Name: Muiñeira de Sabaxáns DO	Link: https://www.box.com/s/28rofm6e8qx81hauewts	File: 457.gp5	Tracks: 1	Length: 40.090869
Name: Muiñeira de San Salvador	Link: https://www.box.com/s/06j8m791rqe51tqz6one	File: 458.gp5	Tracks: 2	Length: 68.57136
Name: Muiñeira de Sarria DO	Link: https://www.box.com/s/tp08g9ewms0ba0otkfmx	File: 459.gp5	Tracks: 2	Length: 45.0
Name: A Raposa DO	Link: https://www.box.com/s/l4b1cviwyuks3g4luu0o	File: 460.gp5	Tracks: 2	Length: 40.285674
Name: Na Terra de Trasancos	Link: https://www.box.com/s/old2gpjy8g5ats1js19n	File: 461.gp5	Tracks: 2	Length: 82.428489
Name: Rumba de Pepe DO	Link: https://www.box.com/s/ozdo8y73yz03im3btmlt	File: 462.gp5	Tracks: 2	Length: 86.16996
Name: Rumba Vella DO	Link: https://www.box.com/s/a9s3m7wblp4a60m562g6	File: 463.gp5	Tracks: 2	Length: 55.8
Name: Pasocorredoiras de Arnoia DO	Link: https://www.box.com/s/pyc7lo4dt8ez48yfrisg	File: 464.gp5	Tracks: 1	Length: 37.95
Name: Baile de verano DO	Link: https://www.box.com/s/4o8icconlvz9nisaakmy	File: 465.gp5	Tracks: 1	Length: 64.05
Name: O Galo D' Ouro DO	Link: https://www.box.com/s/96rd6m5mbywantilpb14	File: 466.gp5	Tracks: 1	Length: 46.86359
Name: Pasodoble Tuxeiriñas	Link: https://www.box.com/s/zhtcriuoxc5ecwqg86i5	File: 467.gp5	Tracks: 1	Length: 41.142816
Name: Pasodoble Ventoxiño DO	Link: https://www.box.com/s/7k0anbziudoybhhkyjld	File: 468.gp5	Tracks: 2	Length: 53.409038
Name: A miña Burriña DO	Link: https://www.box.com/s/009v08kvcjz8ccuthegb	File: 469.gp5	Tracks: 1	Length: 41.0454135
Name: Foliada de Andrea DO	Link: https://www.box.com/s/gc7hwm4yz8lpjkxl5rh7	File: 470.gp5	Tracks: 1	Length: 40.0433915
Name: Foliada de Berducido DO	Link: https://www.box.com/s/f5k9iamkgyoaoi80qiqz	File: 471.gp5	Tracks: 2	Length: 63.818118
Name: Foliada de Elviña	Link: https://www.box.com/s/qkixrtgfzxh04k6rmsqb	File: 472.gp5	Tracks: 2	Length: 37.8
Name: Foliada da Ínsua DO	Link: https://www.box.com/s/i2gcactsuf1tkoodnl18	File: 473.gp5	Tracks: 2	Length: 67.909023
Name: Foliada de Padrenda	Link: https://www.box.com/s/iv7m8ok9urkbryu1lj6n	File: 474.gp5	Tracks: 1	Length: 59.0453955
Name: Foliada de Pontevedra DO	Link: https://www.box.com/s/h26e2h8notlhfzchpit8	File: 475.gp5	Tracks: 1	Length: 49.909041
Name: Foliada de Tenorio	Link: https://www.box.com/s/jmre4wwq08szrpaenj4k	File: 476.gp5	Tracks: 1	Length: 28.133263
Name: Foliada Xil de Cambados DO	Link: https://www.box.com/s/qvjsaiogtz2py2qzgwcg	File: 477.gp5	Tracks: 2	Length: 51.81813
Name: Jota de Cambados	Link: https://www.box.com/s/alrif59kxe3awbnqkyt2	File: 478.gp5	Tracks: 1	Length: 47.454498
Name: Jota Cruzada	Link: https://www.box.com/s/1dejtsaw23dqkgp91kzu	File: 479.gp5	Tracks: 1	Length: 48.272679
Name: Jota da Mahía	Link: https://www.box.com/s/vcga4zm6sqaeyp3jcmgc	File: 480.gp5	Tracks: 2	Length: 66.545388
Name: Jota Muxicas DO	Link: https://www.box.com/s/niid9beuvzoyhrynvx7g	File: 481.gp5	Tracks: 1	Length: 56.999943
Name: Jota de Paradela DO	Link: https://www.box.com/s/fvijfa04lquw3kyoxir9	File: 482.gp5	Tracks: 1	Length: 39.75
Name: No Adro de Sárdoma	Link: https://www.box.com/s/b66ysbwaa62o78gr6drt	File: 483.gp5	Tracks: 2	Length: 55.05
Name: Ruada de Rebordelo	Link: https://www.box.com/s/ohhk331oyqrylf4674x8	File: 484.gp5	Tracks: 1	Length: 127.1665395
Name: Xota Os Nogais	Link: https://www.box.com/s/voaun40bjg01uhlcu79r	File: 485.gp5	Tracks: 2	Length: 74.31389
Name: Xota Roubada	Link: https://www.box.com/s/ztrikzt1ugaq0erqcjjq	File: 486.gp5	Tracks: 2	Length: 38.454507
Name: Aparta loureiro verde DO	Link: https://www.box.com/s/kjfksb6ov4ru2bhbsuh5	File: 487.gp5	Tracks: 1	Length: 42.3912125
Name: Catro vellos mariñeiros DO	Link: https://www.box.com/s/jc8gt7wbu5ifz3244044	File: 488.gp5	Tracks: 2	Length: 50.0454045
Name: Da la dá da banda do río	Link: https://www.box.com/s/29vo6grtkvnt80u79mut	File: 489.gp5	Tracks: 2	Length: 40.090869
Name: Vals dos Vellos DO	Link: https://www.box.com/s/5jld9g3nyxu7wcgapxxv	File: 490.gp5	Tracks: 1	Length: 56.1
Name: A Cachimba Dourada	Link: https://www.box.com/s/xlr8mmhrd2h9bz40dioe	File: 491.gp5	Tracks: 1	Length: 51.6817665
Name: Agachadiña	Link: https://www.box.com/s/i3q15c7z5qhr8y7qwbw2	File: 492.gp5	Tracks: 1	Length: 45.1363185
Name: Brétemas Vagas	Link: https://www.box.com/s/stwmamh67ga398peqn74	File: 493.gp5	Tracks: 1	Length: 39.25
Name: Golpe de Carballiño	Link: https://www.box.com/s/ffbmut8daq9uik3y99k6	File: 494.gp5	Tracks: 1	Length: 38.55
Name: Marcha Procesional de San Benito	Link: https://www.box.com/s/s8bg3stvm1b0gb1tq2g6	File: 495.gp5	Tracks: 1	Length: 68.0453865
Name: Polca da Mahía	Link: https://www.box.com/s/mh7pj92xcyvcrkrr2fzg	File: 496.gp5	Tracks: 2	Length: 54.1363095
Name: Ribeirana de Pontevedra	Link: https://www.box.com/s/jyshrm6946oqfonnz9l8	File: 497.gp5	Tracks: 1	Length: 53.3181285
