# Supplementary material for: Automated composition of Galician Xota—tuning RNN-based composers for specific musical styles using deep Q-learning
Source: PeerJ Comput Sci. 2023 May 15;9:e1356. doi: 10.7717/peerj-cs.1356 (PMC10280473; doi:10.7717/peerj-cs.1356)
Supplement: Supplemental Information 3 [file peerj-cs-09-1356-s003.zip]

Archive with 6,220 entries (6,168 files):
- Results/
- Results/magenta+galician/
- Results/magenta+galician/new_rule_set/
- Results/magenta+galician/new_rule_set/section_A/
- Results/magenta+galician/new_rule_set/section_A/params.txt
- Results/magenta+galician/new_rule_set/section_A/q/
- Results/magenta+galician/new_rule_set/section_A/q/pre_rl51.mid
- Results/magenta+galician/new_rule_set/section_A/q/pre_rl51.png
- Results/magenta+galician/new_rule_set/section_A/q/q7.mid
- Results/magenta+galician/new_rule_set/section_A/q/q18.mid
- Results/magenta+galician/new_rule_set/section_A/q/q70.mid
- Results/magenta+galician/new_rule_set/section_A/q/q11.mid
- Results/magenta+galician/new_rule_set/section_A/q/q12.mid
- Results/magenta+galician/new_rule_set/section_A/q/q14.mid
- Results/magenta+galician/new_rule_set/section_A/q/q15.mid
- Results/magenta+galician/new_rule_set/section_A/q/q29.mid
- Results/magenta+galician/new_rule_set/section_A/q/Rewards-q.eps
- Results/magenta+galician/new_rule_set/section_A/q/TargetVals-q.eps
- Results/magenta+galician/new_rule_set/section_A/q/TrainRewards-q.eps
- Results/magenta+galician/new_rule_set/section_A/q/checkpoint
- Results/magenta+galician/new_rule_set/section_A/q/post_rl_music_theory_stats.txt
- Results/magenta+galician/new_rule_set/section_A/q/pre_rl0.png
- Results/magenta+galician/new_rule_set/section_A/q/pre_rl1.mid
- Results/magenta+galician/new_rule_set/section_A/q/pre_rl1.png
- Results/magenta+galician/new_rule_set/section_A/q/pre_rl6.mid
- Results/magenta+galician/new_rule_set/section_A/q/q27.mid
- Results/magenta+galician/new_rule_set/section_A/q/q44.mid
- Results/magenta+galician/new_rule_set/section_A/q/q62.mid
- Results/magenta+galician/new_rule_set/section_A/q/q63.mid
- Results/magenta+galician/new_rule_set/section_A/q/q78.mid
- Results/magenta+galician/new_rule_set/section_A/q/pre_rl23.png
- Results/magenta+galician/new_rule_set/section_A/q/pre_rl72.mid
- Results/magenta+galician/new_rule_set/section_A/q/pre_rl72.png
- Results/magenta+galician/new_rule_set/section_A/q/q55.mid
- Results/magenta+galician/new_rule_set/section_A/q/q60.mid
- Results/magenta+galician/new_rule_set/section_A/q/q69.mid
- Results/magenta+galician/new_rule_set/section_A/q/q82.mid
- Results/magenta+galician/new_rule_set/section_A/q/q83.mid
- Results/magenta+galician/new_rule_set/section_A/q/pre_rl16.png
- Results/magenta+galician/new_rule_set/section_A/q/pre_rl25.png
- Results/magenta+galician/new_rule_set/section_A/q/pre_rl18.png
- Results/magenta+galician/new_rule_set/section_A/q/pre_rl78.mid
- Results/magenta+galician/new_rule_set/section_A/q/pre_rl79.mid
- Results/magenta+galician/new_rule_set/section_A/q/pre_rl79.png
- Results/magenta+galician/new_rule_set/section_A/q/pre_rl8.mid
- Results/magenta+galician/new_rule_set/section_A/q/pre_rl99.mid
- Results/magenta+galician/new_rule_set/section_A/q/pre_rl18.mid
- Results/magenta+galician/new_rule_set/section_A/q/pre_rl19.png
- Results/magenta+galician/new_rule_set/section_A/q/pre_rl4.mid
- Results/magenta+galician/new_rule_set/section_A/q/pre_rl67.mid
- Results/magenta+galician/new_rule_set/section_A/q/pre_rl67.png
- Results/magenta+galician/new_rule_set/section_A/q/pre_rl68.mid
- Results/magenta+galician/new_rule_set/section_A/q/pre_rl68.png
- Results/magenta+galician/new_rule_set/section_A/q/q35.mid
- Results/magenta+galician/new_rule_set/section_A/q/EvaluationRewards-q.eps
- Results/magenta+galician/new_rule_set/section_A/q/pre_rl19.mid
- Results/magenta+galician/new_rule_set/section_A/q/pre_rl22.mid
- Results/magenta+galician/new_rule_set/section_A/q/pre_rl4.png
- Results/magenta+galician/new_rule_set/section_A/q/pre_rl40.mid
- Results/magenta+galician/new_rule_set/section_A/q/pre_rl41.png
- Results/magenta+galician/new_rule_set/section_A/q/pre_rl44.mid
- Results/magenta+galician/new_rule_set/section_A/q/pre_rl6.png
- Results/magenta+galician/new_rule_set/section_A/q/pre_rl76.png
- Results/magenta+galician/new_rule_set/section_A/q/pre_rl9.mid
- Results/magenta+galician/new_rule_set/section_A/q/pre_rl98.png
- Results/magenta+galician/new_rule_set/section_A/q/pre_rl_music_theory_stats.txt
- Results/magenta+galician/new_rule_set/section_A/q/q40.mid
- Results/magenta+galician/new_rule_set/section_A/q/pre_rl66.png
- Results/magenta+galician/new_rule_set/section_A/q/pre_rl89.png
- Results/magenta+galician/new_rule_set/section_A/q/q80.mid
- Results/magenta+galician/new_rule_set/section_A/q/pre_rl50.png
- Results/magenta+galician/new_rule_set/section_A/q/pre_rl61.png
- Results/magenta+galician/new_rule_set/section_A/q/pre_rl82.png
- Results/magenta+galician/new_rule_set/section_A/q/q19.mid
- Results/magenta+galician/new_rule_set/section_A/q/q2.mid
- Results/magenta+galician/new_rule_set/section_A/q/pre_rl0.mid
- Results/magenta+galician/new_rule_set/section_A/q/pre_rl11.png
- Results/magenta+galician/new_rule_set/section_A/q/pre_rl32.png
- Results/magenta+galician/new_rule_set/section_A/q/q53.mid
- Results/magenta+galician/new_rule_set/section_A/q/pre_rl10.png
- Results/magenta+galician/new_rule_set/section_A/q/pre_rl11.mid
- Results/magenta+galician/new_rule_set/section_A/q/pre_rl17.mid
- Results/magenta+galician/new_rule_set/section_A/q/pre_rl17.png
- Results/magenta+galician/new_rule_set/section_A/q/pre_rl20.mid
- Results/magenta+galician/new_rule_set/section_A/q/pre_rl42.mid
- Results/magenta+galician/new_rule_set/section_A/q/pre_rl42.png
- Results/magenta+galician/new_rule_set/section_A/q/pre_rl52.mid
- Results/magenta+galician/new_rule_set/section_A/q/pre_rl9.png
- Results/magenta+galician/new_rule_set/section_A/q/q25.mid
- Results/magenta+galician/new_rule_set/section_A/q/q26.mid
- Results/magenta+galician/new_rule_set/section_A/q/q31.mid
- Results/magenta+galician/new_rule_set/section_A/q/q32.mid
- Results/magenta+galician/new_rule_set/section_A/q/q45.mid
- Results/magenta+galician/new_rule_set/section_A/q/pre_rl65.png
- Results/magenta+galician/new_rule_set/section_A/q/q65.mid
- Results/magenta+galician/new_rule_set/section_A/q/pre_rl47.mid
- Results/magenta+galician/new_rule_set/section_A/q/pre_rl5.mid
- Results/magenta+galician/new_rule_set/section_A/q/pre_rl63.mid
- Results/magenta+galician/new_rule_set/section_A/q/pre_rl64.mid
- Results/magenta+galician/new_rule_set/section_A/q/pre_rl70.mid
- Results/magenta+galician/new_rule_set/section_A/q/pre_rl13.mid
- Results/magenta+galician/new_rule_set/section_A/q/pre_rl21.png
- Results/magenta+galician/new_rule_set/section_A/q/pre_rl16.mid
- Results/magenta+galician/new_rule_set/section_A/q/pre_rl26.mid
- Results/magenta+galician/new_rule_set/section_A/q/pre_rl26.png
- Results/magenta+galician/new_rule_set/section_A/q/pre_rl30.mid
- Results/magenta+galician/new_rule_set/section_A/q/pre_rl31.mid
- Results/magenta+galician/new_rule_set/section_A/q/pre_rl45.mid
- Results/magenta+galician/new_rule_set/section_A/q/pre_rl53.png
- Results/magenta+galician/new_rule_set/section_A/q/pre_rl75.mid
- Results/magenta+galician/new_rule_set/section_A/q/pre_rl85.mid
- Results/magenta+galician/new_rule_set/section_A/q/pre_rl91.png
- Results/magenta+galician/new_rule_set/section_A/q/pre_rl92.png
- Results/magenta+galician/new_rule_set/section_A/q/q39.mid
- Results/magenta+galician/new_rule_set/section_A/q/q75.mid
- Results/magenta+galician/new_rule_set/section_A/q/q76.mid
- Results/magenta+galician/new_rule_set/section_A/q/q93.mid
- Results/magenta+galician/new_rule_set/section_A/q/q94.mid
- Results/magenta+galician/new_rule_set/section_A/q/pre_rl12.mid
- Results/magenta+galician/new_rule_set/section_A/q/pre_rl12.png
- Results/magenta+galician/new_rule_set/section_A/q/pre_rl20.png
- Results/magenta+galician/new_rule_set/section_A/q/pre_rl22.png
- Results/magenta+galician/new_rule_set/section_A/q/pre_rl24.png
- Results/magenta+galician/new_rule_set/section_A/q/pre_rl27.mid
- Results/magenta+galician/new_rule_set/section_A/q/pre_rl47.png
- Results/magenta+galician/new_rule_set/section_A/q/pre_rl60.png
- Results/magenta+galician/new_rule_set/section_A/q/pre_rl64.png
- Results/magenta+galician/new_rule_set/section_A/q/pre_rl65.mid
- Results/magenta+galician/new_rule_set/section_A/q/pre_rl71.png
- Results/magenta+galician/new_rule_set/section_A/q/pre_rl84.png
- Results/magenta+galician/new_rule_set/section_A/q/pre_rl86.mid
- Results/magenta+galician/new_rule_set/section_A/q/q1.mid
- Results/magenta+galician/new_rule_set/section_A/q/q6.mid
- Results/magenta+galician/new_rule_set/section_A/q/q72.mid
- Results/magenta+galician/new_rule_set/section_A/q/q74.mid
- Results/magenta+galician/new_rule_set/section_A/q/pre_rl14.png
- Results/magenta+galician/new_rule_set/section_A/q/pre_rl36.mid
- Results/magenta+galician/new_rule_set/section_A/q/pre_rl39.png
- Results/magenta+galician/new_rule_set/section_A/q/pre_rl54.png
- Results/magenta+galician/new_rule_set/section_A/q/pre_rl56.png
- Results/magenta+galician/new_rule_set/section_A/q/pre_rl69.mid
- Results/magenta+galician/new_rule_set/section_A/q/pre_rl69.png
- Results/magenta+galician/new_rule_set/section_A/q/pre_rl7.mid
- Results/magenta+galician/new_rule_set/section_A/q/pre_rl31.png
- Results/magenta+galician/new_rule_set/section_A/q/pre_rl59.png
- Results/magenta+galician/new_rule_set/section_A/q/pre_rl84.mid
- Results/magenta+galician/new_rule_set/section_A/q/pre_rl88.mid
- Results/magenta+galician/new_rule_set/section_A/q/pre_rl95.png
- Results/magenta+galician/new_rule_set/section_A/q/q21.mid
- Results/magenta+galician/new_rule_set/section_A/q/q95.mid
- Results/magenta+galician/new_rule_set/section_A/q/pre_rl2.mid
- Results/magenta+galician/new_rule_set/section_A/q/pre_rl2.png
- Results/magenta+galician/new_rule_set/section_A/q/pre_rl24.mid
- Results/magenta+galician/new_rule_set/section_A/q/pre_rl43.mid
- Results/magenta+galician/new_rule_set/section_A/q/pre_rl54.mid
- Results/magenta+galician/new_rule_set/section_A/q/pre_rl82.mid
- Results/magenta+galician/new_rule_set/section_A/q/pre_rl86.png
- Results/magenta+galician/new_rule_set/section_A/q/pre_rl87.mid
- Results/magenta+galician/new_rule_set/section_A/q/pre_rl87.png
- Results/magenta+galician/new_rule_set/section_A/q/pre_rl93.mid
- Results/magenta+galician/new_rule_set/section_A/q/pre_rl95.mid
- Results/magenta+galician/new_rule_set/section_A/q/q24.mid
- Results/magenta+galician/new_rule_set/section_A/q/q50.mid
- Results/magenta+galician/new_rule_set/section_A/q/q51.mid
- Results/magenta+galician/new_rule_set/section_A/q/q52.mid
- Results/magenta+galician/new_rule_set/section_A/q/q88.mid
- Results/magenta+galician/new_rule_set/section_A/q/q98.mid
- Results/magenta+galician/new_rule_set/section_A/q/q99.mid
- Results/magenta+galician/new_rule_set/section_A/q/pre_rl10.mid
- Results/magenta+galician/new_rule_set/section_A/q/pre_rl14.mid
- Results/magenta+galician/new_rule_set/section_A/q/pre_rl27.png
- Results/magenta+galician/new_rule_set/section_A/q/pre_rl29.mid
- Results/magenta+galician/new_rule_set/section_A/q/pre_rl66.mid
- Results/magenta+galician/new_rule_set/section_A/q/pre_rl98.mid
- Results/magenta+galician/new_rule_set/section_A/q/q20.mid
- Results/magenta+galician/new_rule_set/section_A/q/pre_rl3.mid
- Results/magenta+galician/new_rule_set/section_A/q/pre_rl30.png
- Results/magenta+galician/new_rule_set/section_A/q/pre_rl32.mid
- Results/magenta+galician/new_rule_set/section_A/q/pre_rl34.mid
- Results/magenta+galician/new_rule_set/section_A/q/pre_rl60.mid
- Results/magenta+galician/new_rule_set/section_A/q/pre_rl71.mid
- Results/magenta+galician/new_rule_set/section_A/q/pre_rl77.mid
- Results/magenta+galician/new_rule_set/section_A/q/pre_rl78.png
- Results/magenta+galician/new_rule_set/section_A/q/pre_rl93.png
- Results/magenta+galician/new_rule_set/section_A/q/pre_rl94.mid
- Results/magenta+galician/new_rule_set/section_A/q/pre_rl97.mid
- Results/magenta+galician/new_rule_set/section_A/q/q33.mid
- Results/magenta+galician/new_rule_set/section_A/q/q47.mid
- Results/magenta+galician/new_rule_set/section_A/q/q77.mid
- Results/magenta+galician/new_rule_set/section_A/q/q92.mid
- Results/magenta+galician/new_rule_set/section_A/q/pre_rl15.mid
- Results/magenta+galician/new_rule_set/section_A/q/pre_rl21.mid
- Results/magenta+galician/new_rule_set/section_A/q/pre_rl23.mid
- Results/magenta+galician/new_rule_set/section_A/q/q67.mid
- Results/magenta+galician/new_rule_set/section_A/q/q97.mid
- Results/magenta+galician/new_rule_set/section_A/q/pre_rl28.png
- Results/magenta+galician/new_rule_set/section_A/q/pre_rl33.mid
- Results/magenta+galician/new_rule_set/section_A/q/pre_rl34.png
- Results/magenta+galician/new_rule_set/section_A/q/pre_rl38.mid
- Results/magenta+galician/new_rule_set/section_A/q/pre_rl38.png
- Results/magenta+galician/new_rule_set/section_A/q/pre_rl55.mid
- Results/magenta+galician/new_rule_set/section_A/q/pre_rl58.png
- Results/magenta+galician/new_rule_set/section_A/q/pre_rl59.mid
- Results/magenta+galician/new_rule_set/section_A/q/pre_rl77.png
- Results/magenta+galician/new_rule_set/section_A/q/q36.mid
- Results/magenta+galician/new_rule_set/section_A/q/q37.mid
- Results/magenta+galician/new_rule_set/section_A/q/q38.mid
- Results/magenta+galician/new_rule_set/section_A/q/q66.mid
- Results/magenta+galician/new_rule_set/section_A/q/pre_rl39.mid
- Results/magenta+galician/new_rule_set/section_A/q/pre_rl41.mid
- Results/magenta+galician/new_rule_set/section_A/q/pre_rl46.png
- Results/magenta+galician/new_rule_set/section_A/q/pre_rl49.mid
- Results/magenta+galician/new_rule_set/section_A/q/pre_rl55.png
- Results/magenta+galician/new_rule_set/section_A/q/pre_rl56.mid
- Results/magenta+galician/new_rule_set/section_A/q/pre_rl57.mid
- Results/magenta+galician/new_rule_set/section_A/q/pre_rl62.png
- Results/magenta+galician/new_rule_set/section_A/q/pre_rl73.mid
- Results/magenta+galician/new_rule_set/section_A/q/pre_rl75.png
- Results/magenta+galician/new_rule_set/section_A/q/pre_rl80.png
- Results/magenta+galician/new_rule_set/section_A/q/pre_rl90.mid
- Results/magenta+galician/new_rule_set/section_A/q/pre_rl92.mid
- Results/magenta+galician/new_rule_set/section_A/q/pre_rl96.mid
- Results/magenta+galician/new_rule_set/section_A/q/q.png
- Results/magenta+galician/new_rule_set/section_A/q/q59.mid
- Results/magenta+galician/new_rule_set/section_A/q/q90.mid
- Results/magenta+galician/new_rule_set/section_A/q/pre_rl25.mid
- Results/magenta+galician/new_rule_set/section_A/q/pre_rl36.png
- Results/magenta+galician/new_rule_set/section_A/q/pre_rl63.png
- Results/magenta+galician/new_rule_set/section_A/q/pre_rl74.png
- Results/magenta+galician/new_rule_set/section_A/q/pre_rl81.png
- Results/magenta+galician/new_rule_set/section_A/q/pre_rl83.mid
- Results/magenta+galician/new_rule_set/section_A/q/q.mid
- Results/magenta+galician/new_rule_set/section_A/q/q10.mid
- Results/magenta+galician/new_rule_set/section_A/q/q28.mid
- Results/magenta+galician/new_rule_set/section_A/q/q46.mid
- Results/magenta+galician/new_rule_set/section_A/q/q48.mid
- Results/magenta+galician/new_rule_set/section_A/q/q84.mid
- Results/magenta+galician/new_rule_set/section_A/q/q85.mid
- Results/magenta+galician/new_rule_set/section_A/q/q86.mid
- Results/magenta+galician/new_rule_set/section_A/q/pre_rl13.png
- Results/magenta+galician/new_rule_set/section_A/q/pre_rl3.png
- Results/magenta+galician/new_rule_set/section_A/q/pre_rl33.png
- Results/magenta+galician/new_rule_set/section_A/q/pre_rl48.mid
- Results/magenta+galician/new_rule_set/section_A/q/pre_rl52.png
- Results/magenta+galician/new_rule_set/section_A/q/pre_rl53.mid
- Results/magenta+galician/new_rule_set/section_A/q/pre_rl97.png
- Results/magenta+galician/new_rule_set/section_A/q/q13.mid
- Results/magenta+galician/new_rule_set/section_A/q/q16.mid
- Results/magenta+galician/new_rule_set/section_A/q/q49.mid
- Results/magenta+galician/new_rule_set/section_A/q/q68.mid
- Results/magenta+galician/new_rule_set/section_A/q/q71.mid
- Results/magenta+galician/new_rule_set/section_A/q/q89.mid
- Results/magenta+galician/new_rule_set/section_A/q/pre_rl15.png
- Results/magenta+galician/new_rule_set/section_A/q/pre_rl28.mid
- Results/magenta+galician/new_rule_set/section_A/q/pre_rl44.png
- Results/magenta+galician/new_rule_set/section_A/q/pre_rl57.png
- Results/magenta+galician/new_rule_set/section_A/q/pre_rl58.mid
- Results/magenta+galician/new_rule_set/section_A/q/pre_rl62.mid
- Results/magenta+galician/new_rule_set/section_A/q/pre_rl7.png
- Results/magenta+galician/new_rule_set/section_A/q/pre_rl8.png
- Results/magenta+galician/new_rule_set/section_A/q/pre_rl80.mid
- Results/magenta+galician/new_rule_set/section_A/q/pre_rl81.mid
- Results/magenta+galician/new_rule_set/section_A/q/pre_rl89.mid
- Results/magenta+galician/new_rule_set/section_A/q/q22.mid
- Results/magenta+galician/new_rule_set/section_A/q/q30.mid
- Results/magenta+galician/new_rule_set/section_A/q/q34.mid
- Results/magenta+galician/new_rule_set/section_A/q/q4.mid
- Results/magenta+galician/new_rule_set/section_A/q/q42.mid
- Results/magenta+galician/new_rule_set/section_A/q/q61.mid
- Results/magenta+galician/new_rule_set/section_A/q/q91.mid
- Results/magenta+galician/new_rule_set/section_A/q/q96.mid
- Results/magenta+galician/new_rule_set/section_A/q/pre_rl35.mid
- Results/magenta+galician/new_rule_set/section_A/q/pre_rl35.png
- Results/magenta+galician/new_rule_set/section_A/q/pre_rl37.mid
- Results/magenta+galician/new_rule_set/section_A/q/pre_rl37.png
- Results/magenta+galician/new_rule_set/section_A/q/pre_rl48.png
- Results/magenta+galician/new_rule_set/section_A/q/pre_rl49.png
- Results/magenta+galician/new_rule_set/section_A/q/pre_rl5.png
- Results/magenta+galician/new_rule_set/section_A/q/pre_rl50.mid
- Results/magenta+galician/new_rule_set/section_A/q/pre_rl73.png
- Results/magenta+galician/new_rule_set/section_A/q/pre_rl74.mid
- Results/magenta+galician/new_rule_set/section_A/q/pre_rl94.png
- Results/magenta+galician/new_rule_set/section_A/q/pre_rl99.png
- Results/magenta+galician/new_rule_set/section_A/q/q5.mid
- Results/magenta+galician/new_rule_set/section_A/q/q81.mid
- Results/magenta+galician/new_rule_set/section_A/q/pre_rl29.png
- Results/magenta+galician/new_rule_set/section_A/q/pre_rl40.png
- Results/magenta+galician/new_rule_set/section_A/q/pre_rl43.png
- Results/magenta+galician/new_rule_set/section_A/q/pre_rl45.png
- Results/magenta+galician/new_rule_set/section_A/q/pre_rl46.mid
- Results/magenta+galician/new_rule_set/section_A/q/pre_rl61.mid
- Results/magenta+galician/new_rule_set/section_A/q/pre_rl76.mid
- Results/magenta+galician/new_rule_set/section_A/q/pre_rl85.png
- Results/magenta+galician/new_rule_set/section_A/q/pre_rl88.png
- Results/magenta+galician/new_rule_set/section_A/q/pre_rl96.png
- Results/magenta+galician/new_rule_set/section_A/q/q17.mid
- Results/magenta+galician/new_rule_set/section_A/q/q73.mid
- Results/magenta+galician/new_rule_set/section_A/q/q8.mid
- Results/magenta+galician/new_rule_set/section_A/q/pre_rl70.png
- Results/magenta+galician/new_rule_set/section_A/q/pre_rl83.png
[truncated: 5,920 more entries]
