# Supplementary material for: Automated composition of Galician Xota—tuning RNN-based composers for specific musical styles using deep Q-learning
Source: PeerJ Comput Sci. 2023 May 15;9:e1356. doi: 10.7717/peerj-cs.1356 (PMC10280473; doi:10.7717/peerj-cs.1356)
Supplement: Supplemental Information 3 [file peerj-cs-09-1356-s003.zip › Results/magenta+galician/new_rule_set/section_A/q/post_rl_music_theory_stats.txt]

Total compositions: 1000.0
Total notes:96000.0
	Compositions starting with tonic: 25.0
	Compositions with unique highest note:559.0
	Compositions with unique lowest note:599.0
	Number of resolved leaps:1465.0
	Number of double leaps:525.0
	Notes not in key:1101.0
	Notes in motif:69765.0
	Notes in repeated motif:468.0
	Notes excessively repeated:1.0
	Percent compositions starting with tonic:0.025
	Percent compositions with unique highest note:0.559
	Percent compositions with unique lowest note:0.599
	Percent of leaps resolved:0.736180904523
	Percent notes not in key:0.01146875
	Percent notes in motif:0.72671875
	Percent notes in repeated motif:0.004875
	Percent notes excessively repeated:1.04166666667e-05
	Average autocorrelation of lag1:-0.7742758149967858
	Average autocorrelation of lag2:0.775078349416549
	Average autocorrelation of lag3:-0.7116941245976297
	Avg. num octave jumps per composition:0.515
	Avg. num sevenths per composition:1.258
	Avg. num fifths per composition:0.805
	Avg. num sixths per composition:0.938
	Avg. num fourths per composition:3.983
	Avg. num rest intervals per composition:0.056
	Avg. num seconds per composition:6.804
	Avg. num thirds per composition:1.935
	Avg. num same note intervals per composition:0.0
	Avg. num minor seconds per composition:5.038
	Avg. num minor thirds per composition:7.66
	Avg. num diminished fifths per composition:0.872
	Avg. num minor sixths per composition:1.064
	Avg. num minor sevenths per composition:0.649
	Avg. num in key fifths per composition:1.88
	Avg. num in key thirds per composition:4.911
	Avg. num special rest intervals per composition:0.029
	avg. num of correlated intervals in first section: 23.78
	avg. num of larger notes in composition: 0.0
	avg. num of whole notes in composition: 0.0
	avg. num of half notes in composition: 0.0
	avg. num of quarter notes in composition: 0.763
	avg. num of octave notes in composition: 42.831
	avg. num of sixteenth notes in composition: 3.981
	avg. num of early pauses in composition: 0.804
	avg. num of late quarter notes in composition: 0.003
	avg. num of late pauses in composition: 0.0
	avg. num of late note off events in composition: 0.001
	avg. num of last quarter notes in composition: 0.002
	avg. num of late tonics in composition: 0.233
	avg. num of sub tonics followed by tonics in composition: 2.368
	percentage of sub tonics followed by tonics in composition: 0.521471041621
	avg. num of opposite seconds in composition: 1.925
	avg. num of direction changes in composition: 2.14
