# Supplementary material for: Automated composition of Galician Xota—tuning RNN-based composers for specific musical styles using deep Q-learning
Source: PeerJ Comput Sci. 2023 May 15;9:e1356. doi: 10.7717/peerj-cs.1356 (PMC10280473; doi:10.7717/peerj-cs.1356)
Supplement: Supplemental Information 3 [file peerj-cs-09-1356-s003.zip › Results/magenta+galician/new_rule_set/section_A/q/pre_rl_music_theory_stats.txt]

Total compositions: 1000.0
Total notes:96000.0
	Compositions starting with tonic: 36.0
	Compositions with unique highest note:290.0
	Compositions with unique lowest note:270.0
	Number of resolved leaps:1133.0
	Number of double leaps:153.0
	Notes not in key:1687.0
	Notes in motif:55756.0
	Notes in repeated motif:930.0
	Notes excessively repeated:4444.0
	Percent compositions starting with tonic:0.036
	Percent compositions with unique highest note:0.29
	Percent compositions with unique lowest note:0.27
	Percent of leaps resolved:0.881026438569
	Percent notes not in key:0.0175729166667
	Percent notes in motif:0.580791666667
	Percent notes in repeated motif:0.0096875
	Percent notes excessively repeated:0.0462916666667
	Average autocorrelation of lag1:-0.12359426724499074
	Average autocorrelation of lag2:0.10065363633377224
	Average autocorrelation of lag3:0.021646870520142567
	Avg. num octave jumps per composition:0.028
	Avg. num sevenths per composition:1.111
	Avg. num fifths per composition:0.565
	Avg. num sixths per composition:1.466
	Avg. num fourths per composition:1.491
	Avg. num rest intervals per composition:2.033
	Avg. num seconds per composition:18.84
	Avg. num thirds per composition:1.158
	Avg. num same note intervals per composition:0.0
	Avg. num minor seconds per composition:9.395
	Avg. num minor thirds per composition:4.89
	Avg. num diminished fifths per composition:0.303
	Avg. num minor sixths per composition:0.794
	Avg. num minor sevenths per composition:2.075
	Avg. num in key fifths per composition:0.447
	Avg. num in key thirds per composition:1.653
	Avg. num special rest intervals per composition:0.897
	avg. num of correlated intervals in first section: 26.977
	avg. num of larger notes in composition: 0.035
	avg. num of whole notes in composition: 0.072
	avg. num of half notes in composition: 0.26
	avg. num of quarter notes in composition: 2.059
	avg. num of octave notes in composition: 12.354
	avg. num of sixteenth notes in composition: 32.758
	avg. num of early pauses in composition: 0.029
	avg. num of late quarter notes in composition: 0.0
	avg. num of late pauses in composition: 0.0
	avg. num of late note off events in composition: 0.199
	avg. num of last quarter notes in composition: 0.028
	avg. num of late tonics in composition: 0.184
	avg. num of sub tonics followed by tonics in composition: 1.219
	percentage of sub tonics followed by tonics in composition: 0.335258525853
	avg. num of opposite seconds in composition: 2.403
	avg. num of direction changes in composition: 4.823
