# Supplementary material for: Automated composition of Galician Xota—tuning RNN-based composers for specific musical styles using deep Q-learning
Source: PeerJ Comput Sci. 2023 May 15;9:e1356. doi: 10.7717/peerj-cs.1356 (PMC10280473; doi:10.7717/peerj-cs.1356)
Supplement: Supplemental Information 3 [file peerj-cs-09-1356-s003.zip › Results/magenta+galician/new_rule_set/section_B/params.txt]

FLAGS:
just_generate:   False
helpfull:   False
training_data_path:   
output_every_nth:   50000
help:   False
algorithm:   q
note_rnn_checkpoint_dir:   /vol/gpudata/rs2517/venv1/myApp/checkpoints_revised/magenta+galician
helpshort:   False
h:   False
note_rnn_checkpoint_name:   note_rnn.ckpt
attention:   False
exploration_mode:   egreedy
midi_primer:   None
reward_mode:   galician_only
reward_scaler:   2.0
exploration_steps:   500000
num_notes_in_melody:   96
note_rnn_type:   basic_rnn
training_steps:   1000000
section:   B
output_dir:   /vol/gpudata/rs2517/venv1/myApp/outputs_revised/RL_TUNER_2//magenta+galician/new_rule_set/section_B

HPARAMS:
rnn_layer_sizes:   [512, 512]
one_hot_length:   38
batch_size:   128
attn_length:   0
