# Supplementary material for: Automated composition of Galician Xota—tuning RNN-based composers for specific musical styles using deep Q-learning
Source: PeerJ Comput Sci. 2023 May 15;9:e1356. doi: 10.7717/peerj-cs.1356 (PMC10280473; doi:10.7717/peerj-cs.1356)
Supplement: Supplemental Information 3 [file peerj-cs-09-1356-s003.zip › Results/magenta+galician/new_rule_set/section_B/q/checkpoint]

model_checkpoint_path: "/vol/gpudata/rs2517/venv1/myApp/outputs_revised/RL_TUNER_2//magenta+galician/new_rule_set/section_B/q/q-950000"
all_model_checkpoint_paths: "/vol/gpudata/rs2517/venv1/myApp/outputs_revised/RL_TUNER_2//magenta+galician/new_rule_set/section_B/q/q-850000"
all_model_checkpoint_paths: "/vol/gpudata/rs2517/venv1/myApp/outputs_revised/RL_TUNER_2//magenta+galician/new_rule_set/section_B/q/q.ckpt-900000"
all_model_checkpoint_paths: "/vol/gpudata/rs2517/venv1/myApp/outputs_revised/RL_TUNER_2//magenta+galician/new_rule_set/section_B/q/q-900000"
all_model_checkpoint_paths: "/vol/gpudata/rs2517/venv1/myApp/outputs_revised/RL_TUNER_2//magenta+galician/new_rule_set/section_B/q/q.ckpt-950000"
all_model_checkpoint_paths: "/vol/gpudata/rs2517/venv1/myApp/outputs_revised/RL_TUNER_2//magenta+galician/new_rule_set/section_B/q/q-950000"
