# Supplementary material for: Automated composition of Galician Xota—tuning RNN-based composers for specific musical styles using deep Q-learning
Source: PeerJ Comput Sci. 2023 May 15;9:e1356. doi: 10.7717/peerj-cs.1356 (PMC10280473; doi:10.7717/peerj-cs.1356)
Supplement: Supplemental Information 3 [file peerj-cs-09-1356-s003.zip › Results/magenta+galician/new_rule_set/section_B/q/post_rl_music_theory_stats.txt]

Total compositions: 1000.0
Total notes:96000.0
	Compositions starting with tonic: 199.0
	Compositions with unique highest note:523.0
	Compositions with unique lowest note:387.0
	Number of resolved leaps:942.0
	Number of double leaps:560.0
	Notes not in key:227.0
	Notes in motif:44150.0
	Notes in repeated motif:1002.0
	Notes excessively repeated:187.0
	Percent compositions starting with tonic:0.199
	Percent compositions with unique highest note:0.523
	Percent compositions with unique lowest note:0.387
	Percent of leaps resolved:0.627163781625
	Percent notes not in key:0.00236458333333
	Percent notes in motif:0.459895833333
	Percent notes in repeated motif:0.0104375
	Percent notes excessively repeated:0.00194791666667
	Average autocorrelation of lag1:-0.6818288496989019
	Average autocorrelation of lag2:0.5804302924662698
	Average autocorrelation of lag3:-0.6627064915093418
	Avg. num octave jumps per composition:1.037
	Avg. num sevenths per composition:0.065
	Avg. num fifths per composition:0.962
	Avg. num sixths per composition:0.683
	Avg. num fourths per composition:1.795
	Avg. num rest intervals per composition:0.096
	Avg. num seconds per composition:7.459
	Avg. num thirds per composition:1.089
	Avg. num same note intervals per composition:0.0
	Avg. num minor seconds per composition:0.232
	Avg. num minor thirds per composition:1.165
	Avg. num diminished fifths per composition:0.207
	Avg. num minor sixths per composition:2.029
	Avg. num minor sevenths per composition:7.732
	Avg. num in key fifths per composition:2.102
	Avg. num in key thirds per composition:0.138
	Avg. num special rest intervals per composition:0.206
	avg. num of correlated intervals in first section: 35.595
	avg. num of larger notes in composition: 0.0
	avg. num of whole notes in composition: 0.0
	avg. num of half notes in composition: 0.0
	avg. num of quarter notes in composition: 6.245
	avg. num of octave notes in composition: 35.374
	avg. num of sixteenth notes in composition: 0.081
	avg. num of early pauses in composition: 0.0
	avg. num of late quarter notes in composition: 0.05
	avg. num of late pauses in composition: 0.001
	avg. num of late note off events in composition: 0.021
	avg. num of last quarter notes in composition: 0.051
	avg. num of late tonics in composition: 0.044
	avg. num of sub tonics followed by tonics in composition: 0.022
	percentage of sub tonics followed by tonics in composition: 0.0558375634518
	avg. num of opposite seconds in composition: 1.248
	avg. num of direction changes in composition: 0.61
